# Supplementary material for: Optimizing the prediction of discard survival of bottom-trawled plaice based on vitality indicators
Source: Conserv Physiol. 2024 Oct 9;12(1):coae070. doi: 10.1093/conphys/coae070 (PMC11464240; doi:10.1093/conphys/coae070)
Supplement: Web_Material_coae070 [file web_material_coae070.zip]

Archive with 2 entries (2 files):
- Supporting information raw data.xlsx
- Supporting_information.pdf
