# Supplementary material for: Optimizing the prediction of discard survival of bottom-trawled plaice based on vitality indicators
Source: Conserv Physiol. 2024 Oct 9;12(1):coae070. doi: 10.1093/conphys/coae070 (PMC11464240; doi:10.1093/conphys/coae070)
Supplement: Web_Material_coae070 [file web_material_coae070.zip › Supporting information raw data.xlsx]

## Sheet: dat_template
Country	OriginalTripID	OriginalHaulID	Trip	DeploymentID	Gear	Codend	HaulDuration	TotalCatch	MainWaterDepth	SeaTemp	Length	AirExp	VitalityScore	ReflexBodyFlex	ReflexRighting	ReflexHeadComplex	ReflexEvasion	ReflexStabilization	ReflexTailGrab	InjuryHead01	InjuryBody01	InjuryPointBleedingHead01	InjuryPointBleedingBody01	statusAss	HoursAlive	DaysAlive	DaysMonitoring
BE	a.O190	2	1	1	BT2	BT2	45	482	6	11.7	16.5	7	C	1	0	0	1	1	0	0	0	1	1	1	113	4.70833	20
BE	a.O190	2	1	1	BT2	BT2	45	482	6	11.7	24	7.37	B	0	1	0	0	0	1	0	1	1	1	1	332	13.8333	20
BE	a.O190	2	1	1	BT2	BT2	45	482	6	11.7	24	7.37	B	1	1	1	1	1	1	0	1	1	1	0	497	20.7083	20
BE	a.O190	2	1	1	BT2	BT2	45	482	6	11.7	23.8	7.37	C	0	1	0	1	1	0	0	0	1	1	0	497	20.7083	20
BE	a.O190	2	1	1	BT2	BT2	45	482	6	11.7	19.2	7.75	B	0	1	1	1	1	1	0	0	1	1	0	497	20.7083	20
BE	a.O190	7	1	2	BT2	BT2	45	482	9	11.9	16.8	17.4	B	0	1	0	1	0	1	1	0	1	1	1	110	4.58333	20
BE	a.O190	7	1	2	BT2	BT2	45	482	9	11.9	20	7.4	B	0	0	0	1	1	0	0	0	1	1	1	110	4.58333	20
BE	a.O190	7	1	2	BT2	BT2	45	482	9	11.9	24.9	7.8	C	0	1	0	1	1	1	0	0	1	1	1	133	5.54167	20
BE	a.O190	7	1	2	BT2	BT2	45	482	9	11.9	NA	7.4	B	0	1	1	1	1	1	0	0	1	1	1	182	7.58333	20
BE	a.O190	7	1	2	BT2	BT2	45	482	9	11.9	NA	17.4	B	0	1	1	1	0	1	1	1	1	1	1	206	8.58333	20
BE	a.O190	7	1	2	BT2	BT2	45	482	9	11.9	24.2	17.4	A	0	0	1	1	0	1	1	1	1	1	0	494	20.5833	20
BE	a.O190	7	1	2	BT2	BT2	45	482	9	11.9	24.2	17.4	B	0	1	0	1	0	1	0	0	1	1	0	494	20.5833	20
BE	a.O190	7	1	2	BT2	BT2	45	482	9	11.9	24	7.4	B	0	0	1	0	1	1	0	1	1	1	0	494	20.5833	20
BE	a.O190	7	1	2	BT2	BT2	45	482	9	11.9	21.2	7.4	B	0	1	1	1	1	0	0	0	1	1	0	494	20.5833	20
BE	a.O190	7	1	2	BT2	BT2	45	482	9	11.9	22.4	7.4	B	0	1	0	1	1	1	0	0	1	1	0	494	20.5833	20
BE	a.O190	7	1	2	BT2	BT2	45	482	9	11.9	24	17.8	B	0	0	1	1	0	1	1	0	1	1	0	494	20.5833	20
BE	a.O190	10	1	3	BT2	BT2	47	482	11	11.8	27	13.38	C	0	0	0	1	1	0	0	0	1	1	1	59	2.45833	20
BE	a.O190	10	1	3	BT2	BT2	47	482	11	11.8	24.5	13.75	C	0	0	0	1	1	0	0	0	1	1	1	59	2.45833	20
BE	a.O190	10	1	3	BT2	BT2	47	482	11	11.8	20.5	13.75	B	1	0	0	1	1	1	0	0	1	1	1	59	2.45833	20
BE	a.O190	10	1	3	BT2	BT2	47	482	11	11.8	20.5	6.38	B	0	0	0	1	1	0	0	1	1	1	1	59	2.45833	20
BE	a.O190	10	1	3	BT2	BT2	47	482	11	11.8	25	6.38	B	0	0	1	1	1	0	0	0	1	1	1	83	3.45833	20
BE	a.O190	10	1	3	BT2	BT2	47	482	11	11.8	27.5	6.38	B	0	1	0	1	1	1	1	1	1	1	1	107	4.45833	20
BE	a.O190	10	1	3	BT2	BT2	47	482	11	11.8	22	6.38	B	0	1	1	1	1	1	1	0	1	1	0	491	20.4583	20
BE	a.O190	10	1	3	BT2	BT2	47	482	11	11.8	25	13.38	B	0	0	1	1	1	1	0	0	1	1	0	491	20.4583	20
BE	a.O190	10	1	3	BT2	BT2	47	482	11	11.8	23.2	6.75	B	0	0	1	1	1	1	0	0	1	1	0	491	20.4583	20
BE	a.O190	10	1	3	BT2	BT2	47	482	11	11.8	27	13.38	B	0	0	1	1	1	0	0	0	1	1	0	491	20.4583	20
BE	a.O190	15	1	4	BT2	BT2	57	482	7	11.6	17.5	8.4	D	0	0	0	0	0	0	0	0	1	1	1	30	1.25	20
BE	a.O190	15	1	4	BT2	BT2	57	482	7	11.6	23.2	8.7	C	0	1	1	1	1	1	0	0	1	1	1	79	3.29167	20
BE	a.O190	15	1	4	BT2	BT2	57	482	7	11.6	NA	8.4	B	0	1	1	1	1	0	0	1	1	1	1	247	10.2917	20
BE	a.O190	15	1	4	BT2	BT2	57	482	7	11.6	23.5	8.4	B	0	1	1	1	1	1	1	0	1	1	0	487	20.2917	20
BE	a.O190	15	1	4	BT2	BT2	57	482	7	11.6	19.4	8.4	B	0	1	1	1	1	0	1	0	1	1	0	487	20.2917	20
BE	b.O190	4	2	5	BT2	BT2	47	NA	19	7.2	21	12.38	C	0	0	1	1	1	1	1	0	1	1	1	37	1.54167	22
BE	b.O190	4	2	5	BT2	BT2	47	NA	19	7.2	23	19.37	C	0	0	1	0	1	0	0	0	1	1	1	37	1.54167	22
BE	b.O190	4	2	5	BT2	BT2	47	NA	19	7.2	20.5	19.37	C	0	0	1	1	0	0	0	0	1	1	1	37	1.54167	22
BE	b.O190	4	2	5	BT2	BT2	47	NA	19	7.2	23	12.38	C	0	0	1	1	1	1	0	0	1	1	1	37	1.54167	22
BE	b.O190	4	2	5	BT2	BT2	47	NA	19	7.2	20	19.37	C	0	0	1	1	1	1	0	0	1	1	1	37	1.54167	22
BE	b.O190	4	2	5	BT2	BT2	47	NA	19	7.2	23	12.38	C	0	0	1	1	1	1	0	0	1	1	1	61	2.54167	22
BE	b.O190	4	2	5	BT2	BT2	47	NA	19	7.2	21.5	12.38	B	0	0	1	1	1	1	0	0	1	1	1	121	5.04167	22
BE	b.O190	4	2	5	BT2	BT2	47	NA	19	7.2	18.5	19.37	B	0	0	1	1	1	1	0	1	1	1	1	121	5.04167	22
BE	b.O190	4	2	5	BT2	BT2	47	NA	19	7.2	23	12.38	A	0	1	1	1	1	1	0	1	1	1	0	520	21.6667	22
BE	b.O190	6	2	6	BT2	BT2	52	NA	19	7.1	19.5	16.38	A	0	0	1	1	1	1	0	0	1	1	1	35	1.45833	22
BE	b.O190	6	2	6	BT2	BT2	52	NA	19	7.1	23	16.38	B	0	0	1	1	1	1	0	0	1	1	1	35	1.45833	22
BE	b.O190	6	2	6	BT2	BT2	52	NA	19	7.1	18	16.38	B	0	0	1	1	1	1	0	0	1	1	1	59	2.45833	22
BE	b.O190	6	2	6	BT2	BT2	52	NA	19	7.1	25	16.38	B	1	1	1	1	1	1	1	0	1	1	0	518	21.5833	22
BE	b.O190	8	2	7	BT2	BT2	50	NA	20	7	17.5	15.38	B	0	0	1	0	0	0	0	0	1	1	1	14	0.583333	22
BE	b.O190	8	2	7	BT2	BT2	50	NA	20	7	26	15.38	C	0	1	1	1	1	0	0	1	1	1	1	33	1.375	22
BE	b.O190	8	2	7	BT2	BT2	50	NA	20	7	17	15.38	C	0	0	1	1	1	1	0	0	1	1	1	33	1.375	22
BE	b.O190	8	2	7	BT2	BT2	50	NA	20	7	20.5	15.38	B	0	0	1	1	1	1	0	1	1	1	1	117	4.875	22
BE	b.O190	8	2	7	BT2	BT2	50	NA	20	7	18.5	15.38	B	1	1	1	1	1	1	1	0	1	1	0	516	21.5	22
BE	b.O190	10	2	8	BT2	BT2	50	NA	20	6.9	18.5	20.4	D	0	0	0	0	0	0	0	0	1	1	1	7	0.291667	22
BE	b.O190	10	2	8	BT2	BT2	50	NA	20	6.9	16.5	20.4	C	0	1	1	0	0	0	0	0	1	1	1	55	2.29167	22
BE	b.O190	10	2	8	BT2	BT2	50	NA	20	6.9	13.5	20.4	B	0	1	1	1	1	1	1	1	1	1	1	115	4.79167	22
BE	b.O190	10	2	8	BT2	BT2	50	NA	20	6.9	28.5	20.4	C	0	0	1	1	1	0	0	0	1	1	1	115	4.79167	22
BE	c.O190	2	3	9	BT2	BT2	56	379	9	5.3	22	7.75	NA	0	0	1	1	1	1	1	1	1	1	0	340	14.1667	14
BE	c.O190	2	3	9	BT2	BT2	56	379	9	5.3	25.5	10.38	B	0	1	1	1	1	0	0	0	1	1	0	340	14.1667	14
BE	c.O190	2	3	9	BT2	BT2	56	379	9	5.3	26	10.38	C	0	0	0	1	1	0	0	0	1	1	0	340	14.1667	14
BE	c.O190	2	3	9	BT2	BT2	56	379	9	5.3	27	13.38	A	0	1	1	1	1	0	0	1	1	1	0	340	14.1667	14
BE	c.O190	2	3	9	BT2	BT2	56	379	9	5.3	23	7.38	A	0	0	1	1	1	1	1	1	1	1	0	340	14.1667	14
BE	c.O190	2	3	9	BT2	BT2	56	379	9	5.3	19	10.75	A	1	1	1	1	1	0	0	1	1	1	0	340	14.1667	14
BE	c.O190	2	3	9	BT2	BT2	56	379	9	5.3	21.5	7.38	B	0	1	1	1	1	1	1	1	1	1	0	340	14.1667	14
BE	c.O190	2	3	9	BT2	BT2	56	379	9	5.3	26	10.38	A	0	1	1	1	1	0	0	0	1	1	0	340	14.1667	14
BE	c.O190	2	3	9	BT2	BT2	56	379	9	5.3	27.5	7.38	A	1	1	1	1	1	0	0	0	1	1	0	340	14.1667	14
BE	c.O190	2	3	9	BT2	BT2	56	379	9	5.3	25.5	10.75	A	0	0	0	1	1	0	0	0	1	1	0	340	14.1667	14
BE	c.O190	2	3	9	BT2	BT2	56	379	9	5.3	25.5	13.38	A	1	1	1	1	1	1	1	1	1	1	0	340	14.1667	14
BE	c.O190	2	3	9	BT2	BT2	56	379	9	5.3	24	13.38	A	0	1	1	1	1	0	0	0	1	1	0	340	14.1667	14
BE	c.O190	2	3	9	BT2	BT2	56	379	9	5.3	22	13.38	A	0	1	1	1	1	0	0	0	1	1	0	340	14.1667	14
BE	c.O190	2	3	9	BT2	BT2	56	379	9	5.3	23	7.38	A	0	1	1	1	1	1	1	1	1	1	0	340	14.1667	14
BE	c.O190	6	3	10	BT2	BT2	82	980	5	5.2	24	9	A	0	1	0	1	1	0	0	1	1	1	1	19	0.791667	14
BE	c.O190	6	3	10	BT2	BT2	82	980	5	5.2	21	4.75	A	0	1	1	1	1	0	0	0	1	1	1	97	4.04167	14
BE	c.O190	6	3	10	BT2	BT2	82	980	5	5.2	26	12.38	A	0	1	1	1	1	1	1	0	1	1	0	337	14.0417	14
BE	c.O190	6	3	10	BT2	BT2	82	980	5	5.2	21.5	12.38	A	0	1	1	1	1	1	1	1	1	1	0	337	14.0417	14
BE	c.O190	6	3	10	BT2	BT2	82	980	5	5.2	22	4.38	A	0	1	1	1	1	1	0	0	1	1	0	337	14.0417	14
BE	c.O190	6	3	10	BT2	BT2	82	980	5	5.2	22	9.37	A	0	0	1	1	1	0	0	0	1	1	0	337	14.0417	14
BE	c.O190	6	3	10	BT2	BT2	82	980	5	5.2	28	12.38	A	0	0	1	1	1	0	1	1	1	1	0	337	14.0417	14
BE	c.O190	6	3	10	BT2	BT2	82	980	5	5.2	26.5	4.75	A	0	1	1	1	1	0	1	1	1	1	0	337	14.0417	14
BE	c.O190	6	3	10	BT2	BT2	82	980	5	5.2	26	12.38	A	0	1	1	1	1	1	1	1	1	1	0	337	14.0417	14
BE	c.O190	6	3	10	BT2	BT2	82	980	5	5.2	26.5	12.38	A	1	1	1	1	1	1	1	0	1	1	0	337	14.0417	14
BE	c.O190	6	3	10	BT2	BT2	82	980	5	5.2	29	12.38	A	0	0	0	1	1	0	1	1	1	1	0	337	14.0417	14
BE	c.O190	6	3	10	BT2	BT2	82	980	5	5.2	18	4.38	A	0	1	1	1	1	0	1	1	1	1	0	337	14.0417	14
BE	c.O190	6	3	10	BT2	BT2	82	980	5	5.2	21.5	9.37	A	0	1	1	1	1	0	1	1	1	1	0	337	14.0417	14
BE	c.O190	6	3	10	BT2	BT2	82	980	5	5.2	28	11.63	A	0	1	1	1	1	1	0	0	1	1	0	337	14.0417	14
BE	c.O190	6	3	10	BT2	BT2	82	980	5	5.2	25	9.38	A	0	1	1	0	1	1	0	0	1	1	0	337	14.0417	14
BE	c.O190	6	3	10	BT2	BT2	82	980	5	5.2	28	9.38	A	0	1	1	0	0	0	1	1	1	1	0	337	14.0417	14
BE	f.Z201	1	4	11	BT2	BT2	93	240	55	9.6	18	4.38	B	0	0	0	1	1	1	0	0	1	1	1	21	0.875	17
BE	f.Z201	1	4	11	BT2	BT2	93	240	55	9.6	18	6.4	B	0	0	1	0	0	0	1	1	1	1	1	36	1.5	17
BE	f.Z201	1	4	11	BT2	BT2	93	240	55	9.6	21	4.38	B	1	1	1	0	0	0	0	0	1	1	1	36	1.5	17
BE	f.Z201	1	4	11	BT2	BT2	93	240	55	9.6	24	6.38	C	0	0	1	0	0	0	1	1	1	1	1	44	1.83333	17
BE	f.Z201	1	4	11	BT2	BT2	93	240	55	9.6	25	6.38	B	1	1	1	0	0	0	0	0	1	1	1	44	1.83333	17
BE	f.Z201	1	4	11	BT2	BT2	93	240	55	9.6	21	6.38	B	0	1	1	1	1	1	0	0	1	1	1	44	1.83333	17
BE	f.Z201	1	4	11	BT2	BT2	93	240	55	9.6	20	5.38	A	0	1	1	1	1	0	0	0	1	1	1	44	1.83333	17
BE	f.Z201	1	4	11	BT2	BT2	93	240	55	9.6	23	5.38	A	0	0	1	1	1	1	0	0	1	1	1	52	2.16667	17
BE	f.Z201	1	4	11	BT2	BT2	93	240	55	9.6	25	5.38	A	1	0	1	1	1	1	0	0	1	1	1	68	2.83333	17
BE	f.Z201	1	4	11	BT2	BT2	93	240	55	9.6	23	5.38	C	0	0	1	0	0	0	0	0	1	1	1	68	2.83333	17
BE	f.Z201	1	4	11	BT2	BT2	93	240	55	9.6	21	5.38	B	0	0	1	0	0	0	0	0	1	1	1	81	3.375	17
BE	f.Z201	1	4	11	BT2	BT2	93	240	55	9.6	24	4.38	B	0	0	1	0	0	1	0	0	1	1	1	96	4	17
BE	f.Z201	1	4	11	BT2	BT2	93	240	55	9.6	18	6.38	A	0	1	1	1	1	1	1	1	1	1	0	413	17.2083	17
BE	f.Z201	1	4	11	BT2	BT2	93	240	55	9.6	24	4.38	A	0	1	1	1	1	1	1	0	1	1	0	413	17.2083	17
BE	f.Z201	1	4	11	BT2	BT2	93	240	55	9.6	22	4.38	A	1	1	1	1	1	1	0	0	1	1	0	413	17.2083	17
BE	f.Z201	2	4	12	BT2	BT2	76	300	55	10	24	5.4	B	0	1	1	1	1	0	0	0	1	1	1	35	1.45833	17
BE	f.Z201	2	4	12	BT2	BT2	76	300	55	10	22	4.4	B	0	0	1	0	0	0	0	0	1	1	1	43	1.79167	17
BE	f.Z201	2	4	12	BT2	BT2	76	300	55	10	21	6.4	B	0	0	1	1	1	0	0	0	1	1	1	43	1.79167	17
BE	f.Z201	2	4	12	BT2	BT2	76	300	55	10	20	6.4	C	0	0	1	0	1	0	0	0	1	1	1	43	1.79167	17
BE	f.Z201	2	4	12	BT2	BT2	76	300	55	10	22	5.4	B	0	0	1	0	0	0	1	0	1	1	1	51	2.125	17
BE	f.Z201	2	4	12	BT2	BT2	76	300	55	10	24	5.4	A	1	0	1	1	1	1	0	0	1	1	1	51	2.125	17
BE	f.Z201	2	4	12	BT2	BT2	76	300	55	10	20	6.4	A	0	1	1	1	1	0	0	0	1	1	1	59	2.45833	17
BE	f.Z201	2	4	12	BT2	BT2	76	300	55	10	26	4.4	A	0	0	1	0	0	1	0	0	1	1	1	67	2.79167	17
BE	f.Z201	2	4	12	BT2	BT2	76	300	55	10	22	4.4	A	1	1	1	0	0	1	0	0	1	1	1	67	2.79167	17
BE	f.Z201	2	4	12	BT2	BT2	76	300	55	10	26	4.4	A	0	0	1	1	1	1	0	0	1	1	1	67	2.79167	17
BE	f.Z201	2	4	12	BT2	BT2	76	300	55	10	21	4.4	C	0	1	1	0	0	1	0	0	1	1	1	67	2.79167	17
BE	f.Z201	2	4	12	BT2	BT2	76	300	55	10	20	5.4	A	0	1	1	0	0	1	0	0	1	1	1	75	3.125	17
BE	f.Z201	2	4	12	BT2	BT2	76	300	55	10	24	6.4	B	0	0	1	0	0	0	0	0	1	1	1	75	3.125	17
BE	f.Z201	2	4	12	BT2	BT2	76	300	55	10	22	5.4	A	0	1	1	1	1	0	1	0	1	1	1	100	4.16667	17
BE	f.Z201	2	4	12	BT2	BT2	76	300	55	10	24	6.4	A	0	1	1	1	1	1	0	0	1	1	1	124	5.16667	17
BE	g.O190	2	5	13	BT2	BT2	48	393	9	14.2	21	7.38	B	0	0	1	1	0	0	0	1	1	1	1	14	0.583333	23
BE	g.O190	2	5	13	BT2	BT2	48	393	9	14.2	19	6.37	B	0	1	1	0	0	1	0	0	1	1	1	41	1.70833	23
BE	g.O190	2	5	13	BT2	BT2	48	393	9	14.2	21	6.37	B	0	0	1	0	1	1	0	0	1	1	1	49	2.04167	23
BE	g.O190	2	5	13	BT2	BT2	48	393	9	14.2	21	7.38	B	1	1	1	1	1	0	0	0	1	1	1	68	2.83333	23
BE	g.O190	2	5	13	BT2	BT2	48	393	9	14.2	25	6.37	B	1	0	1	0	1	0	0	0	1	1	1	68	2.83333	23
BE	g.O190	2	5	13	BT2	BT2	48	393	9	14.2	23	7.38	A	0	0	1	1	1	1	0	0	1	1	1	71	2.95833	23
BE	g.O190	2	5	13	BT2	BT2	48	393	9	14.2	20	7.38	A	0	0	1	1	1	1	0	1	1	1	1	91	3.79167	23
BE	g.O190	2	5	13	BT2	BT2	48	393	9	14.2	21	9.4	B	0	0	1	0	0	0	0	0	1	1	1	113	4.70833	23
BE	g.O190	2	5	13	BT2	BT2	48	393	9	14.2	19	9.37	A	0	0	1	1	1	1	0	1	1	1	1	113	4.70833	23
BE	g.O190	2	5	13	BT2	BT2	48	393	9	14.2	20	7.38	A	0	1	1	0	0	1	0	0	1	1	0	546	22.75	23
BE	g.O190	2	5	13	BT2	BT2	48	393	9	14.2	23	6.38	A	1	1	1	1	1	1	0	0	1	1	0	546	22.75	23
BE	g.O190	2	5	13	BT2	BT2	48	393	9	14.2	21	9.38	A	0	1	1	1	1	1	0	0	1	1	0	546	22.75	23
BE	g.O190	2	5	13	BT2	BT2	48	393	9	14.2	25	9.37	A	0	1	1	1	1	0	0	0	1	1	0	546	22.75	23
BE	g.O190	2	5	13	BT2	BT2	48	393	9	14.2	19	9.37	A	1	1	1	1	1	1	0	0	1	1	0	546	22.75	23
BE	g.O190	2	5	13	BT2	BT2	48	393	9	14.2	21	6.37	A	0	0	1	1	1	1	0	1	1	1	0	546	22.75	23
BE	g.O190	8	5	14	BT2	BT2	60	585	14	14.4	21	12.37	B	0	0	1	0	1	0	0	0	1	1	1	62	2.58333	23
BE	g.O190	8	5	14	BT2	BT2	60	585	14	14.4	23	13.38	C	0	0	1	0	0	0	0	0	1	1	1	66	2.75	23
BE	g.O190	8	5	14	BT2	BT2	60	585	14	14.4	24	14.37	B	0	0	1	1	1	1	0	0	1	1	1	66	2.75	23
BE	g.O190	8	5	14	BT2	BT2	60	585	14	14.4	18	12.38	A	0	1	1	0	0	1	1	1	1	1	1	85	3.54167	23
BE	g.O190	8	5	14	BT2	BT2	60	585	14	14.4	18	13.37	A	1	1	1	1	1	1	0	1	1	1	1	85	3.54167	23
BE	g.O190	8	5	14	BT2	BT2	60	585	14	14.4	21	13.37	A	0	0	1	1	1	1	0	1	1	1	1	107	4.45833	23
BE	g.O190	8	5	14	BT2	BT2	60	585	14	14.4	23	12.37	B	0	0	1	0	1	0	0	0	1	1	1	115	4.79167	23
BE	g.O190	8	5	14	BT2	BT2	60	585	14	14.4	21	12.37	B	0	0	0	1	1	1	0	1	1	1	1	276	11.5	23
BE	g.O190	8	5	14	BT2	BT2	60	585	14	14.4	19	13.38	A	1	1	1	1	1	1	1	1	1	1	0	540	22.5	23
BE	g.O190	8	5	14	BT2	BT2	60	585	14	14.4	22	12.38	A	1	1	1	0	0	1	1	1	1	1	0	540	22.5	23
BE	g.O190	8	5	14	BT2	BT2	60	585	14	14.4	20	13.37	A	1	1	1	0	1	1	0	1	1	1	0	540	22.5	23
BE	g.O190	8	5	14	BT2	BT2	60	585	14	14.4	21	14.4	A	0	1	1	0	1	1	0	1	1	1	0	540	22.5	23
BE	g.O190	8	5	14	BT2	BT2	60	585	14	14.4	21	14.37	B	1	1	1	1	1	1	1	1	1	1	0	540	22.5	23
BE	g.O190	8	5	14	BT2	BT2	60	585	14	14.4	21	14.37	A	1	1	1	1	1	1	1	1	1	1	0	540	22.5	23
BE	g.O190	8	5	14	BT2	BT2	60	585	14	14.4	20	14.37	A	1	1	1	1	1	1	1	1	1	1	0	540	22.5	23
BE	h.Z201	1	6	15	BT2	BT2	60	700	40	15.5	23	5.37	A	0	0	1	0	1	1	0	0	1	1	1	13	0.541667	14
BE	h.Z201	1	6	15	BT2	BT2	60	700	40	15.5	25	5.37	A	1	1	1	0	1	1	0	0	1	1	1	13	0.541667	14
BE	h.Z201	1	6	15	BT2	BT2	60	700	40	15.5	23	5.37	C	0	0	1	0	0	1	1	1	1	1	1	21	0.875	14
BE	h.Z201	1	6	15	BT2	BT2	60	700	40	15.5	20	5.37	A	1	0	1	1	1	1	1	0	1	1	1	21	0.875	14
BE	h.Z201	1	6	15	BT2	BT2	60	700	40	15.5	24	6.37	C	0	0	1	0	0	1	0	0	1	1	1	21	0.875	14
BE	h.Z201	1	6	15	BT2	BT2	60	700	40	15.5	22	6.4	B	0	1	1	0	0	1	0	1	1	1	1	21	0.875	14
BE	h.Z201	1	6	15	BT2	BT2	60	700	40	15.5	24	4.38	B	0	1	1	1	1	1	0	0	1	1	1	29	1.20833	14
BE	h.Z201	1	6	15	BT2	BT2	60	700	40	15.5	22	4.37	A	1	0	1	0	1	1	0	1	1	1	1	37	1.54167	14
BE	h.Z201	1	6	15	BT2	BT2	60	700	40	15.5	22	4.37	A	1	1	1	0	1	1	0	0	1	1	1	45	1.875	14
BE	h.Z201	1	6	15	BT2	BT2	60	700	40	15.5	22	6.38	B	0	1	1	0	0	1	0	1	1	1	1	45	1.875	14
BE	h.Z201	1	6	15	BT2	BT2	60	700	40	15.5	24	6.38	B	0	1	1	0	1	0	0	0	1	1	1	45	1.875	14
BE	h.Z201	1	6	15	BT2	BT2	60	700	40	15.5	25	5.37	B	0	0	1	0	1	0	0	0	1	1	1	53	2.20833	14
BE	h.Z201	1	6	15	BT2	BT2	60	700	40	15.5	21	4.38	A	1	1	1	1	1	1	0	1	1	1	1	53	2.20833	14
BE	h.Z201	1	6	15	BT2	BT2	60	700	40	15.5	21	6.38	A	0	1	1	0	1	1	0	0	1	1	1	61	2.54167	14
BE	h.Z201	1	6	15	BT2	BT2	60	700	40	15.5	21	4.38	A	0	1	1	1	1	1	1	1	1	1	0	342	14.25	14
BE	h.Z201	2	6	16	BT2	BT2	56	700	40	15.6	23	7.4	B	0	0	1	0	1	0	0	0	1	1	1	12	0.5	14
BE	h.Z201	2	6	16	BT2	BT2	56	700	40	15.6	23	5.4	B	0	0	1	0	1	0	0	1	1	1	1	12	0.5	14
BE	h.Z201	2	6	16	BT2	BT2	56	700	40	15.6	25	7.4	B	0	0	1	0	1	0	0	1	1	1	1	12	0.5	14
BE	h.Z201	2	6	16	BT2	BT2	56	700	40	15.6	20	6.4	B	0	0	1	0	0	1	0	0	1	1	1	20	0.833333	14
BE	h.Z201	2	6	16	BT2	BT2	56	700	40	15.6	24	6.4	A	0	0	1	1	1	1	0	0	1	1	1	20	0.833333	14
BE	h.Z201	2	6	16	BT2	BT2	56	700	40	15.6	20	7.4	A	0	0	1	0	0	1	1	0	1	1	1	20	0.833333	14
BE	h.Z201	2	6	16	BT2	BT2	56	700	40	15.6	25	7.4	B	0	0	1	1	1	0	0	0	1	1	1	28	1.16667	14
BE	h.Z201	2	6	16	BT2	BT2	56	700	40	15.6	25	7.4	B	1	0	1	1	1	1	0	0	1	1	1	28	1.16667	14
BE	h.Z201	2	6	16	BT2	BT2	56	700	40	15.6	22	5.4	A	1	1	1	0	1	1	0	0	1	1	1	28	1.16667	14
BE	h.Z201	2	6	16	BT2	BT2	56	700	40	15.6	28	6.4	A	0	0	1	0	1	1	0	0	1	1	1	36	1.5	14
BE	h.Z201	2	6	16	BT2	BT2	56	700	40	15.6	21	5.4	A	0	1	1	1	1	1	0	1	1	1	1	44	1.83333	14
BE	h.Z201	2	6	16	BT2	BT2	56	700	40	15.6	26	6.4	A	0	0	1	1	1	0	0	1	1	1	1	60	2.5	14
BE	h.Z201	2	6	16	BT2	BT2	56	700	40	15.6	22	5.4	A	0	1	1	1	1	1	0	0	1	1	1	60	2.5	14
BE	h.Z201	2	6	16	BT2	BT2	56	700	40	15.6	26	6.4	A	1	0	1	1	1	1	1	1	1	1	1	123	5.125	14
BE	h.Z201	2	6	16	BT2	BT2	56	700	40	15.6	20	5.4	A	0	1	1	0	1	1	0	0	1	1	0	341	14.2083	14
BE	h.Z201	29	6	17	BT2	BT2	75	400	27	17.2	19	7.38	B	0	0	1	1	1	1	0	0	1	1	1	9	0.375	14
BE	h.Z201	29	6	17	BT2	BT2	75	400	27	17.2	20	7.37	C	1	0	1	0	0	0	0	0	1	1	1	9	0.375	14
BE	h.Z201	29	6	17	BT2	BT2	75	400	27	17.2	22	7.38	C	0	0	1	0	0	0	0	0	1	1	1	9	0.375	14
BE	h.Z201	29	6	17	BT2	BT2	75	400	27	17.2	21	7.37	C	0	0	1	0	0	0	0	0	1	1	1	17	0.708333	14
BE	h.Z201	29	6	17	BT2	BT2	75	400	27	17.2	22	5.37	A	0	0	1	1	1	0	0	0	1	1	1	17	0.708333	14
BE	h.Z201	29	6	17	BT2	BT2	75	400	27	17.2	18	5.38	A	0	1	1	0	0	1	0	0	1	1	1	17	0.708333	14
BE	h.Z201	29	6	17	BT2	BT2	75	400	27	17.2	21	3.37	A	0	1	1	0	0	1	1	1	1	1	1	25	1.04167	14
BE	h.Z201	29	6	17	BT2	BT2	75	400	27	17.2	21	7.37	B	0	0	1	0	0	0	0	0	1	1	1	25	1.04167	14
BE	h.Z201	29	6	17	BT2	BT2	75	400	27	17.2	21	3.38	B	0	1	1	0	0	1	0	0	1	1	1	25	1.04167	14
BE	h.Z201	29	6	17	BT2	BT2	75	400	27	17.2	20	3.37	B	1	0	1	0	0	1	0	0	1	1	1	25	1.04167	14
BE	h.Z201	29	6	17	BT2	BT2	75	400	27	17.2	22	5.37	A	0	1	1	1	0	1	1	1	1	1	1	33	1.375	14
BE	h.Z201	29	6	17	BT2	BT2	75	400	27	17.2	24	3.37	A	1	1	1	1	1	1	1	0	1	1	1	40	1.66667	14
BE	h.Z201	29	6	17	BT2	BT2	75	400	27	17.2	21	3.37	A	1	0	1	1	1	1	0	1	1	1	1	40	1.66667	14
BE	h.Z201	29	6	17	BT2	BT2	75	400	27	17.2	20	5.37	A	0	1	1	0	0	1	1	0	1	1	1	65	2.70833	14
BE	i.Z483	2	7	18	BT2	BT2	111	2000	40	16.4	24	15.38	C	0	0	1	1	0	1	0	0	1	1	1	9	0.375	8
BE	i.Z483	2	7	18	BT2	BT2	111	2000	40	16.4	19	12.38	B	0	1	0	1	0	1	0	0	1	1	1	9	0.375	8
BE	i.Z483	2	7	18	BT2	BT2	111	2000	40	16.4	22	12.38	B	0	0	0	1	0	0	0	1	1	1	1	9	0.375	8
BE	i.Z483	2	7	18	BT2	BT2	111	2000	40	16.4	24	9.38	B	0	0	1	0	0	1	0	0	1	1	1	49	2.04167	8
BE	i.Z483	2	7	18	BT2	BT2	111	2000	40	16.4	22	9.38	B	1	0	1	1	1	1	0	0	1	1	1	73	3.04167	8
BE	i.Z483	2	7	18	BT2	BT2	111	2000	40	16.4	25	15.38	C	0	0	1	1	1	1	0	0	1	1	1	97	4.04167	8
BE	i.Z483	2	7	18	BT2	BT2	111	2000	40	16.4	22	9.38	B	1	0	1	0	1	1	0	0	1	1	1	105	4.375	8
BE	i.Z483	2	7	18	BT2	BT2	111	2000	40	16.4	20	9.37	B	0	0	1	0	1	1	0	0	1	1	1	177	7.375	8
BE	i.Z483	2	7	18	BT2	BT2	111	2000	40	16.4	26	15.38	C	1	0	1	1	1	1	0	0	1	1	0	200	8.33333	8
BE	i.Z483	2	7	18	BT2	BT2	111	2000	40	16.4	25	9.37	B	0	1	1	1	1	1	0	0	1	1	0	200	8.33333	8
BE	i.Z483	2	7	18	BT2	BT2	111	2000	40	16.4	19	12.38	C	1	1	1	1	1	1	0	0	1	1	0	200	8.33333	8
BE	i.Z483	2	7	18	BT2	BT2	111	2000	40	16.4	22	12.38	B	0	1	1	1	1	0	0	1	1	1	0	200	8.33333	8
BE	i.Z483	3	7	19	BT2	BT2	129	3600	42	16.3	20	11.4	C	0	1	1	0	0	1	0	0	1	1	1	31	1.29167	8
BE	i.Z483	3	7	19	BT2	BT2	129	3600	42	16.3	26	15.4	B	0	0	0	1	1	1	0	0	1	1	1	31	1.29167	8
BE	i.Z483	3	7	19	BT2	BT2	129	3600	42	16.3	26	11.4	B	0	0	1	1	0	1	0	0	1	1	1	31	1.29167	8
BE	i.Z483	3	7	19	BT2	BT2	129	3600	42	16.3	22	6.4	B	0	0	1	1	1	0	0	0	1	1	1	47	1.95833	8
BE	i.Z483	3	7	19	BT2	BT2	129	3600	42	16.3	22	6.4	B	0	0	1	1	1	0	0	0	1	1	1	47	1.95833	8
BE	i.Z483	3	7	19	BT2	BT2	129	3600	42	16.3	25	11.4	B	0	1	1	1	1	1	0	0	1	1	1	55	2.29167	8
BE	i.Z483	3	7	19	BT2	BT2	129	3600	42	16.3	24	15.4	A	0	1	1	1	1	1	0	1	1	1	1	63	2.625	8
BE	i.Z483	3	7	19	BT2	BT2	129	3600	42	16.3	27	15.4	C	0	0	1	1	1	1	0	0	1	1	1	63	2.625	8
BE	i.Z483	3	7	19	BT2	BT2	129	3600	42	16.3	23	15.4	C	0	1	0	0	0	1	0	0	1	1	1	63	2.625	8
BE	i.Z483	3	7	19	BT2	BT2	129	3600	42	16.3	25	6.4	B	0	1	1	0	0	1	0	0	1	1	1	63	2.625	8
BE	i.Z483	3	7	19	BT2	BT2	129	3600	42	16.3	23	15.4	C	0	0	0	1	1	1	0	0	1	1	1	71	2.95833	8
BE	i.Z483	3	7	19	BT2	BT2	129	3600	42	16.3	22	11.4	A	1	1	1	1	1	1	0	0	1	1	1	119	4.95833	8
BE	i.Z483	3	7	19	BT2	BT2	129	3600	42	16.3	23	6.4	C	0	0	1	0	0	0	0	0	1	1	0	198	8.25	8
BE	i.Z483	3	7	19	BT2	BT2	129	3600	42	16.3	20	11.4	A	0	1	1	0	1	1	0	0	1	1	0	198	8.25	8
BE	i.Z483	3	7	19	BT2	BT2	129	3600	42	16.3	27	6.4	A	0	1	1	1	1	1	1	1	1	1	0	198	8.25	8
BE	i.Z483	4	7	20	BT2	BT2	114	2400	40	16.4	23	13.4	C	0	0	1	0	0	1	0	0	1	1	1	21	0.875	8
BE	i.Z483	4	7	20	BT2	BT2	114	2400	40	16.4	21	13.38	C	0	1	1	0	0	0	0	0	1	1	1	21	0.875	8
BE	i.Z483	4	7	20	BT2	BT2	114	2400	40	16.4	18	6.37	C	0	1	1	0	1	1	0	0	1	1	1	29	1.20833	8
BE	i.Z483	4	7	20	BT2	BT2	114	2400	40	16.4	23	6.37	B	0	1	0	0	0	1	0	1	1	1	1	37	1.54167	8
BE	i.Z483	4	7	20	BT2	BT2	114	2400	40	16.4	22	6.37	C	0	1	1	1	1	1	0	0	1	1	1	45	1.875	8
BE	i.Z483	4	7	20	BT2	BT2	114	2400	40	16.4	18	8.37	A	1	1	1	1	1	1	0	0	1	1	1	45	1.875	8
BE	i.Z483	4	7	20	BT2	BT2	114	2400	40	16.4	26	6.37	A	0	1	1	1	1	1	0	0	1	1	1	53	2.20833	8
BE	i.Z483	4	7	20	BT2	BT2	114	2400	40	16.4	21	8.37	A	1	1	1	1	1	1	0	0	1	1	1	53	2.20833	8
BE	i.Z483	4	7	20	BT2	BT2	114	2400	40	16.4	21	13.38	B	0	1	1	1	0	1	0	0	1	1	1	53	2.20833	8
BE	i.Z483	4	7	20	BT2	BT2	114	2400	40	16.4	26	6.37	B	0	1	1	0	0	0	0	0	1	1	1	61	2.54167	8
BE	i.Z483	4	7	20	BT2	BT2	114	2400	40	16.4	26	13.38	B	0	1	1	1	1	1	0	0	1	1	1	69	2.875	8
BE	i.Z483	4	7	20	BT2	BT2	114	2400	40	16.4	24	8.37	B	0	0	1	1	1	1	0	0	1	1	1	69	2.875	8
BE	i.Z483	4	7	20	BT2	BT2	114	2400	40	16.4	21	8.37	B	0	1	1	0	0	1	0	0	1	1	1	77	3.20833	8
BE	i.Z483	4	7	20	BT2	BT2	114	2400	40	16.4	18	8.37	B	0	1	1	0	1	1	0	1	1	1	1	85	3.54167	8
BE	i.Z483	4	7	20	BT2	BT2	114	2400	40	16.4	23	13.37	A	1	1	1	1	1	1	0	0	1	1	0	196	8.16667	8
BE	i.Z483	29	7	21	BT2	BT2	117	2400	72	15.9	22	12.38	A	1	1	1	1	0	1	1	1	1	1	1	7	0.291667	8
BE	i.Z483	29	7	21	BT2	BT2	117	2400	72	15.9	24	10.38	C	0	0	1	0	0	0	0	0	1	1	1	15	0.625	8
BE	i.Z483	29	7	21	BT2	BT2	117	2400	72	15.9	25	10.38	B	0	0	1	1	0	1	0	1	1	1	1	15	0.625	8
BE	i.Z483	29	7	21	BT2	BT2	117	2400	72	15.9	24	12.38	C	0	0	0	1	1	1	0	0	1	1	1	23	0.958333	8
BE	i.Z483	29	7	21	BT2	BT2	117	2400	72	15.9	21	12.38	B	0	1	1	0	1	1	1	0	1	1	1	23	0.958333	8
BE	i.Z483	29	7	21	BT2	BT2	117	2400	72	15.9	23	12.38	C	0	0	1	0	0	0	0	0	1	1	1	23	0.958333	8
BE	i.Z483	29	7	21	BT2	BT2	117	2400	72	15.9	20	4.38	C	0	1	1	0	0	1	0	0	1	1	1	23	0.958333	8
BE	i.Z483	29	7	21	BT2	BT2	117	2400	72	15.9	24	10.38	B	0	1	0	1	0	1	0	0	1	1	1	23	0.958333	8
BE	i.Z483	29	7	21	BT2	BT2	117	2400	72	15.9	21	4.38	B	1	1	1	0	0	1	0	0	1	1	1	39	1.625	8
BE	i.Z483	29	7	21	BT2	BT2	117	2400	72	15.9	23	10.38	A	0	1	1	1	1	0	0	0	1	1	1	39	1.625	8
BE	i.Z483	29	7	21	BT2	BT2	117	2400	72	15.9	22	12.38	A	0	1	1	1	1	1	0	1	1	1	1	47	1.95833	8
BE	i.Z483	29	7	21	BT2	BT2	117	2400	72	15.9	27	4.38	B	0	1	1	1	1	1	0	1	1	1	1	55	2.29167	8
BE	i.Z483	29	7	21	BT2	BT2	117	2400	72	15.9	25	4.38	B	0	1	1	1	1	1	0	0	1	1	0	142	5.91667	8
BE	i.Z483	29	7	21	BT2	BT2	117	2400	72	15.9	25	4.38	B	0	1	1	1	1	1	0	0	1	1	0	142	5.91667	8
BE	i.Z483	47	7	22	BT2	BT2	153	3600	64	15.8	19	5.38	B	0	1	1	0	0	1	0	1	1	1	1	10	0.416667	8
BE	i.Z483	47	7	22	BT2	BT2	153	3600	64	15.8	24	11.38	B	0	0	1	0	0	1	0	0	1	1	1	10	0.416667	8
BE	i.Z483	47	7	22	BT2	BT2	153	3600	64	15.8	23	8.38	C	0	0	1	1	0	1	0	0	1	1	1	18	0.75	8
BE	i.Z483	47	7	22	BT2	BT2	153	3600	64	15.8	21	5.38	A	0	0	1	1	1	1	1	1	1	1	1	18	0.75	8
BE	i.Z483	47	7	22	BT2	BT2	153	3600	64	15.8	23	8.38	C	1	0	1	0	0	1	0	0	1	1	1	18	0.75	8
BE	i.Z483	47	7	22	BT2	BT2	153	3600	64	15.8	25	11.37	B	0	0	1	0	0	0	0	0	1	1	1	18	0.75	8
BE	i.Z483	47	7	22	BT2	BT2	153	3600	64	15.8	23	5.38	B	0	1	1	0	0	1	0	0	1	1	1	26	1.08333	8
BE	i.Z483	47	7	22	BT2	BT2	153	3600	64	15.8	25	11.38	B	0	0	1	1	0	1	0	0	1	1	1	26	1.08333	8
BE	i.Z483	47	7	22	BT2	BT2	153	3600	64	15.8	20	8.38	A	0	1	1	1	1	1	1	1	1	1	1	42	1.75	8
BE	i.Z483	47	7	22	BT2	BT2	153	3600	64	15.8	24	5.38	B	0	1	1	0	1	1	0	0	1	1	1	50	2.08333	8
BE	i.Z483	47	7	22	BT2	BT2	153	3600	64	15.8	26	8.38	A	0	1	1	1	1	1	0	1	1	1	1	50	2.08333	8
BE	i.Z483	47	7	22	BT2	BT2	153	3600	64	15.8	22	8.38	A	1	1	1	0	0	1	0	1	1	1	1	58	2.41667	8
BE	i.Z483	47	7	22	BT2	BT2	153	3600	64	15.8	26	5.38	B	0	1	1	0	0	1	1	1	1	1	0	97	4.04167	8
BE	i.Z483	48	7	23	BT2	BT2	153	3600	76	16	25	10.38	B	0	0	1	1	1	0	0	1	1	1	1	15	0.625	8
BE	i.Z483	48	7	23	BT2	BT2	153	3600	76	16	26	10.38	C	0	0	0	0	0	1	0	0	1	1	1	15	0.625	8
BE	i.Z483	48	7	23	BT2	BT2	153	3600	76	16	25	10.38	C	0	0	1	1	1	1	0	0	1	1	1	15	0.625	8
BE	i.Z483	48	7	23	BT2	BT2	153	3600	76	16	24	8.38	B	1	1	1	1	1	1	0	0	1	1	1	23	0.958333	8
BE	i.Z483	48	7	23	BT2	BT2	153	3600	76	16	27	8.38	B	0	0	1	1	1	1	0	0	1	1	1	23	0.958333	8
BE	i.Z483	48	7	23	BT2	BT2	153	3600	76	16	25	10.38	B	0	0	1	1	1	1	0	1	1	1	1	23	0.958333	8
BE	i.Z483	48	7	23	BT2	BT2	153	3600	76	16	25	8.38	A	0	1	1	0	0	0	0	1	1	1	1	39	1.625	8
BE	i.Z483	48	7	23	BT2	BT2	153	3600	76	16	28	5.38	A	0	0	1	1	1	1	1	1	1	1	1	39	1.625	8
BE	i.Z483	48	7	23	BT2	BT2	153	3600	76	16	25	10.38	B	0	0	1	1	1	0	0	1	1	1	1	55	2.29167	8
BE	i.Z483	48	7	23	BT2	BT2	153	3600	76	16	25	5.38	C	0	0	1	1	1	0	1	1	1	1	1	55	2.29167	8
BE	i.Z483	48	7	23	BT2	BT2	153	3600	76	16	24	8.38	A	0	0	1	0	0	0	1	1	1	1	1	55	2.29167	8
BE	i.Z483	48	7	23	BT2	BT2	153	3600	76	16	24	5.38	B	0	0	1	0	0	1	0	0	1	1	1	55	2.29167	8
BE	i.Z483	48	7	23	BT2	BT2	153	3600	76	16	24	8.38	A	0	0	1	0	0	0	0	1	1	1	1	71	2.95833	8
BE	i.Z483	48	7	23	BT2	BT2	153	3600	76	16	27	5.38	B	0	0	1	1	1	1	0	0	1	1	1	79	3.29167	8
BE	i.Z483	48	7	23	BT2	BT2	153	3600	76	16	26	5.38	A	0	1	1	1	1	1	1	1	1	1	1	94	3.91667	8
BE	j.Z483	2	8	24	BT2	BT2	141	1200	34	17.5	19	8.4	B	0	1	1	1	0	0	0	0	1	1	1	35	1.45833	6
BE	j.Z483	2	8	24	BT2	BT2	141	1200	34	17.5	21	5.4	B	0	0	1	0	0	0	0	1	1	1	1	35	1.45833	6
BE	j.Z483	2	8	24	BT2	BT2	141	1200	34	17.5	25	13.4	B	0	0	1	1	1	1	0	0	1	1	1	35	1.45833	6
BE	j.Z483	2	8	24	BT2	BT2	141	1200	34	17.5	19	8.4	B	1	1	0	1	0	1	0	0	1	1	1	43	1.79167	6
BE	j.Z483	2	8	24	BT2	BT2	141	1200	34	17.5	26	13.4	C	0	0	1	1	1	1	0	0	1	1	1	43	1.79167	6
BE	j.Z483	2	8	24	BT2	BT2	141	1200	34	17.5	20	13.4	A	0	1	1	0	0	1	1	0	1	1	1	59	2.45833	6
BE	j.Z483	2	8	24	BT2	BT2	141	1200	34	17.5	26	13.4	B	1	0	1	1	1	1	0	0	1	1	1	59	2.45833	6
BE	j.Z483	2	8	24	BT2	BT2	141	1200	34	17.5	23	8.4	A	1	0	1	1	1	1	1	0	1	1	1	67	2.79167	6
BE	j.Z483	2	8	24	BT2	BT2	141	1200	34	17.5	22	8.4	A	1	1	1	1	1	1	0	1	1	1	1	75	3.125	6
BE	j.Z483	2	8	24	BT2	BT2	141	1200	34	17.5	22	13.4	A	1	1	1	0	0	1	0	0	1	1	1	75	3.125	6
BE	j.Z483	2	8	24	BT2	BT2	141	1200	34	17.5	24	8.4	A	0	1	1	1	1	0	0	0	1	1	1	75	3.125	6
BE	j.Z483	2	8	24	BT2	BT2	141	1200	34	17.5	22	5.4	A	0	1	1	0	1	1	1	1	1	1	0	155	6.45833	6
BE	j.Z483	2	8	24	BT2	BT2	141	1200	34	17.5	24	5.4	B	1	1	1	0	1	1	0	0	1	1	0	155	6.45833	6
BE	j.Z483	2	8	24	BT2	BT2	141	1200	34	17.5	19	5.4	A	0	1	1	1	1	1	1	1	1	1	0	155	6.45833	6
BE	j.Z483	2	8	24	BT2	BT2	141	1200	34	17.5	23	5.4	A	0	1	1	0	0	1	1	1	1	1	0	155	6.45833	6
BE	j.Z483	3	8	25	BT2	BT2	167	1600	50	17	19	14.37	B	0	0	1	1	0	1	1	1	1	1	1	16	0.666667	6
BE	j.Z483	3	8	25	BT2	BT2	167	1600	50	17	24	8.37	C	0	0	0	0	0	0	0	0	1	1	1	16	0.666667	6
BE	j.Z483	3	8	25	BT2	BT2	167	1600	50	17	24	8.37	C	0	0	1	0	0	0	0	0	1	1	1	16	0.666667	6
BE	j.Z483	3	8	25	BT2	BT2	167	1600	50	17	19	14.37	B	0	1	1	0	0	1	0	0	1	1	1	16	0.666667	6
BE	j.Z483	3	8	25	BT2	BT2	167	1600	50	17	23	8.37	C	0	0	1	0	0	0	0	0	1	1	1	24	1	6
BE	j.Z483	3	8	25	BT2	BT2	167	1600	50	17	23	14.38	B	0	1	1	0	1	1	0	0	1	1	1	32	1.33333	6
BE	j.Z483	3	8	25	BT2	BT2	167	1600	50	17	25	4.37	C	0	0	1	1	1	0	0	0	1	1	1	32	1.33333	6
BE	j.Z483	3	8	25	BT2	BT2	167	1600	50	17	20	14.37	C	0	1	0	0	1	1	0	0	1	1	1	32	1.33333	6
BE	j.Z483	3	8	25	BT2	BT2	167	1600	50	17	21	14.37	C	0	1	1	0	1	1	0	0	1	1	1	40	1.66667	6
BE	j.Z483	3	8	25	BT2	BT2	167	1600	50	17	22	4.37	B	0	1	1	0	0	1	0	0	1	1	1	40	1.66667	6
BE	j.Z483	3	8	25	BT2	BT2	167	1600	50	17	20	4.37	B	0	0	1	1	1	1	0	0	1	1	1	40	1.66667	6
BE	j.Z483	3	8	25	BT2	BT2	167	1600	50	17	23	8.37	C	0	0	1	0	0	0	0	1	1	1	1	80	3.33333	6
BE	j.Z483	3	8	25	BT2	BT2	167	1600	50	17	27	8.37	A	0	1	1	0	0	1	0	1	1	1	1	96	4	6
BE	j.Z483	3	8	25	BT2	BT2	167	1600	50	17	23	4.37	B	0	1	1	0	0	1	0	0	1	1	0	152	6.33333	6
BE	j.Z483	9	8	26	BT2	BT2	144	1200	72	16.5	22	7.38	B	0	0	1	0	1	1	0	0	1	1	1	17	0.708333	6
BE	j.Z483	9	8	26	BT2	BT2	144	1200	72	16.5	26	10.37	A	0	1	1	1	1	1	0	0	1	1	1	25	1.04167	6
BE	j.Z483	9	8	26	BT2	BT2	144	1200	72	16.5	23	7.37	B	1	1	1	0	0	1	0	0	1	1	1	25	1.04167	6
BE	j.Z483	9	8	26	BT2	BT2	144	1200	72	16.5	26	10.37	B	0	0	1	0	1	1	0	0	1	1	1	25	1.04167	6
BE	j.Z483	9	8	26	BT2	BT2	144	1200	72	16.5	26	7.38	A	0	0	1	1	1	1	1	0	1	1	1	25	1.04167	6
BE	j.Z483	9	8	26	BT2	BT2	144	1200	72	16.5	26	5.38	B	0	0	1	0	1	1	0	1	1	1	1	33	1.375	6
BE	j.Z483	9	8	26	BT2	BT2	144	1200	72	16.5	26	10.37	B	1	0	1	0	0	0	0	0	1	1	1	41	1.70833	6
BE	j.Z483	9	8	26	BT2	BT2	144	1200	72	16.5	26	5.37	A	0	1	0	0	1	1	0	0	1	1	1	41	1.70833	6
BE	j.Z483	9	8	26	BT2	BT2	144	1200	72	16.5	27	10.37	C	1	0	1	1	1	1	0	0	1	1	1	57	2.375	6
BE	j.Z483	9	8	26	BT2	BT2	144	1200	72	16.5	26	10.37	A	0	1	1	1	1	1	0	0	1	1	1	73	3.04167	6
BE	j.Z483	9	8	26	BT2	BT2	144	1200	72	16.5	22	7.37	B	0	0	1	0	1	0	0	0	1	1	1	73	3.04167	6
BE	j.Z483	9	8	26	BT2	BT2	144	1200	72	16.5	28	5.37	A	0	1	1	1	1	1	0	0	1	1	1	97	4.04167	6
BE	j.Z483	9	8	26	BT2	BT2	144	1200	72	16.5	24	7.37	B	0	1	1	0	0	1	0	0	1	1	0	137	5.70833	6
BE	j.Z483	9	8	26	BT2	BT2	144	1200	72	16.5	25	5.37	A	0	1	1	0	1	1	0	1	1	1	0	137	5.70833	6
BE	j.Z483	9	8	26	BT2	BT2	144	1200	72	16.5	24	5.37	A	0	1	1	0	1	1	0	0	1	1	0	137	5.70833	6
BE	j.Z483	11	8	27	BT2	BT2	133	1600	74	16.5	23	5.37	C	0	0	1	0	0	0	0	0	1	1	1	12	0.5	6
BE	j.Z483	11	8	27	BT2	BT2	133	1600	74	16.5	26	7.38	C	0	0	1	0	0	0	0	0	1	1	1	20	0.833333	6
BE	j.Z483	11	8	27	BT2	BT2	133	1600	74	16.5	21	13.37	A	0	1	1	0	0	1	0	1	1	1	1	20	0.833333	6
BE	j.Z483	11	8	27	BT2	BT2	133	1600	74	16.5	26	7.37	A	0	1	1	1	1	1	0	1	1	1	1	20	0.833333	6
BE	j.Z483	11	8	27	BT2	BT2	133	1600	74	16.5	21	7.37	B	0	1	1	0	0	1	0	0	1	1	1	28	1.16667	6
BE	j.Z483	11	8	27	BT2	BT2	133	1600	74	16.5	21	7.37	C	0	1	1	1	1	1	0	0	1	1	1	28	1.16667	6
BE	j.Z483	11	8	27	BT2	BT2	133	1600	74	16.5	24	13.37	A	1	1	1	1	0	1	0	1	1	1	1	28	1.16667	6
BE	j.Z483	11	8	27	BT2	BT2	133	1600	74	16.5	25	13.38	C	0	0	1	0	1	1	0	0	1	1	1	28	1.16667	6
BE	j.Z483	11	8	27	BT2	BT2	133	1600	74	16.5	26	7.38	B	0	0	1	0	1	1	0	0	1	1	1	36	1.5	6
BE	j.Z483	11	8	27	BT2	BT2	133	1600	74	16.5	25	13.38	A	1	1	1	1	1	1	0	0	1	1	1	36	1.5	6
BE	j.Z483	11	8	27	BT2	BT2	133	1600	74	16.5	24	5.37	B	0	0	1	0	0	0	0	1	1	1	1	36	1.5	6
BE	j.Z483	11	8	27	BT2	BT2	133	1600	74	16.5	23	5.37	B	1	0	0	0	0	1	0	0	1	1	1	44	1.83333	6
BE	j.Z483	11	8	27	BT2	BT2	133	1600	74	16.5	26	13.38	B	0	1	1	0	1	1	0	0	1	1	1	44	1.83333	6
BE	j.Z483	11	8	27	BT2	BT2	133	1600	74	16.5	25	5.37	B	0	1	1	0	1	0	0	1	1	1	1	68	2.83333	6
BE	j.Z483	16	8	28	BT2	BT2	149	1600	77	16.2	25	7.38	B	0	0	1	1	1	0	0	0	1	1	1	23	0.958333	6
BE	j.Z483	16	8	28	BT2	BT2	149	1600	77	16.2	20	10.38	B	0	1	1	1	1	1	0	0	1	1	1	23	0.958333	6
BE	j.Z483	16	8	28	BT2	BT2	149	1600	77	16.2	25	29.38	B	0	0	1	1	1	1	0	0	1	1	1	23	0.958333	6
BE	j.Z483	16	8	28	BT2	BT2	149	1600	77	16.2	29	10.38	B	0	0	1	0	1	1	0	0	1	1	1	23	0.958333	6
BE	j.Z483	16	8	28	BT2	BT2	149	1600	77	16.2	25	29.38	C	0	0	1	0	0	0	1	0	1	1	1	23	0.958333	6
BE	j.Z483	16	8	28	BT2	BT2	149	1600	77	16.2	23	29.38	C	0	0	1	0	0	0	0	0	1	1	1	23	0.958333	6
BE	j.Z483	16	8	28	BT2	BT2	149	1600	77	16.2	24	29.38	C	1	0	1	1	1	1	0	0	1	1	1	23	0.958333	6
BE	j.Z483	16	8	28	BT2	BT2	149	1600	77	16.2	26	7.37	A	1	1	1	0	1	1	0	1	1	1	1	39	1.625	6
BE	j.Z483	16	8	28	BT2	BT2	149	1600	77	16.2	22	10.38	B	0	0	1	1	1	1	0	0	1	1	1	39	1.625	6
BE	j.Z483	16	8	28	BT2	BT2	149	1600	77	16.2	26	29.38	C	1	1	1	0	1	1	0	0	1	1	1	39	1.625	6
BE	j.Z483	16	8	28	BT2	BT2	149	1600	77	16.2	22	7.38	A	0	1	1	1	1	1	0	1	1	1	1	47	1.95833	6
BE	j.Z483	16	8	28	BT2	BT2	149	1600	77	16.2	26	10.38	C	0	0	1	0	0	0	0	0	1	1	1	47	1.95833	6
BE	j.Z483	16	8	28	BT2	BT2	149	1600	77	16.2	24	7.38	A	1	1	1	1	1	1	0	0	1	1	1	79	3.29167	6
BE	j.Z483	17	8	29	BT2	BT2	135	1600	76	15.9	20	8.37	B	0	0	1	0	1	1	0	0	1	1	1	21	0.875	6
BE	j.Z483	17	8	29	BT2	BT2	135	1600	76	15.9	24	10.37	B	0	0	1	0	0	0	0	0	1	1	1	21	0.875	6
BE	j.Z483	17	8	29	BT2	BT2	135	1600	76	15.9	25	12.37	C	0	0	1	0	1	0	0	0	1	1	1	21	0.875	6
BE	j.Z483	17	8	29	BT2	BT2	135	1600	76	15.9	25	10.37	B	1	1	1	0	1	1	0	0	1	1	1	29	1.20833	6
BE	j.Z483	17	8	29	BT2	BT2	135	1600	76	15.9	24	12.37	B	0	1	0	1	1	1	0	0	1	1	1	29	1.20833	6
BE	j.Z483	17	8	29	BT2	BT2	135	1600	76	15.9	24	8.37	B	1	0	1	1	1	0	0	0	1	1	1	45	1.875	6
BE	j.Z483	17	8	29	BT2	BT2	135	1600	76	15.9	25	10.37	B	0	1	1	1	1	1	0	0	1	1	1	45	1.875	6
BE	j.Z483	17	8	29	BT2	BT2	135	1600	76	15.9	22	10.37	A	1	1	1	0	0	1	0	0	1	1	1	45	1.875	6
BE	j.Z483	17	8	29	BT2	BT2	135	1600	76	15.9	22	12.37	A	1	1	1	0	1	1	0	0	1	1	1	45	1.875	6
BE	j.Z483	17	8	29	BT2	BT2	135	1600	76	15.9	25	8.37	B	0	1	1	0	0	1	0	0	1	1	1	53	2.20833	6
BE	j.Z483	17	8	29	BT2	BT2	135	1600	76	15.9	25	8.37	C	0	1	1	0	0	1	0	0	1	1	1	61	2.54167	6
BE	j.Z483	17	8	29	BT2	BT2	135	1600	76	15.9	26	10.37	B	0	0	1	0	1	1	0	1	1	1	1	61	2.54167	6
BE	j.Z483	17	8	29	BT2	BT2	135	1600	76	15.9	27	8.37	A	0	1	1	0	1	1	0	1	1	1	0	117	4.875	6
BE	j.Z483	17	8	29	BT2	BT2	135	1600	76	15.9	26	12.37	B	0	0	1	0	0	1	0	0	1	1	0	117	4.875	6
BE	j.Z483	18	8	30	BT2	BT2	136	2400	74	15.8	26	12.37	B	0	0	0	0	1	1	0	0	1	1	1	18	0.75	6
BE	j.Z483	18	8	30	BT2	BT2	136	2400	74	15.8	24	5.37	B	0	1	1	0	0	1	0	0	1	1	1	18	0.75	6
BE	j.Z483	18	8	30	BT2	BT2	136	2400	74	15.8	25	5.37	B	0	0	1	0	0	0	1	0	1	1	1	18	0.75	6
BE	j.Z483	18	8	30	BT2	BT2	136	2400	74	15.8	21	7.37	B	1	0	1	0	1	1	0	0	1	1	1	26	1.08333	6
BE	j.Z483	18	8	30	BT2	BT2	136	2400	74	15.8	23	12.37	C	0	0	1	0	0	0	0	0	1	1	1	26	1.08333	6
BE	j.Z483	18	8	30	BT2	BT2	136	2400	74	15.8	26	5.37	C	0	0	1	0	0	0	0	0	1	1	1	26	1.08333	6
BE	j.Z483	18	8	30	BT2	BT2	136	2400	74	15.8	25	5.37	B	1	1	1	1	1	1	0	0	1	1	1	26	1.08333	6
BE	j.Z483	18	8	30	BT2	BT2	136	2400	74	15.8	25	7.38	B	0	0	1	1	1	1	0	0	1	1	1	42	1.75	6
BE	j.Z483	18	8	30	BT2	BT2	136	2400	74	15.8	25	12.37	B	0	0	1	0	0	1	0	0	1	1	1	42	1.75	6
BE	j.Z483	18	8	30	BT2	BT2	136	2400	74	15.8	26	12.37	B	0	0	1	0	1	1	0	1	1	1	1	50	2.08333	6
BE	j.Z483	18	8	30	BT2	BT2	136	2400	74	15.8	26	7.37	A	1	1	1	0	0	1	1	1	1	1	0	114	4.75	6
BE	j.Z483	18	8	30	BT2	BT2	136	2400	74	15.8	24	7.37	A	0	1	1	1	1	1	0	0	1	1	0	114	4.75	6
BE	k.O190	3	9	31	BT2	BT2	55	264.6	7	17	26	8.37	C	1	0	1	0	0	0	0	0	1	1	1	13	0.541667	34
BE	k.O190	3	9	31	BT2	BT2	55	264.6	7	17	19	9.37	B	0	1	1	0	1	1	0	0	1	1	1	37	1.54167	34
BE	k.O190	3	9	31	BT2	BT2	55	264.6	7	17	24	9.38	B	0	0	1	1	1	0	0	0	1	1	1	37	1.54167	34
BE	k.O190	3	9	31	BT2	BT2	55	264.6	7	17	18	8.37	A	0	1	1	1	1	1	1	1	1	1	1	64	2.66667	34
BE	k.O190	3	9	31	BT2	BT2	55	264.6	7	17	24	9.37	B	0	0	1	1	1	0	0	0	1	1	1	64	2.66667	34
BE	k.O190	3	9	31	BT2	BT2	55	264.6	7	17	24	9.37	B	0	0	1	0	1	0	0	0	1	1	1	64	2.66667	34
BE	k.O190	3	9	31	BT2	BT2	55	264.6	7	17	25	8.37	A	1	1	1	0	1	1	1	1	1	1	1	108	4.5	34
BE	k.O190	3	9	31	BT2	BT2	55	264.6	7	17	22	11.38	B	1	0	1	1	1	1	0	0	1	1	1	157	6.54167	34
BE	k.O190	3	9	31	BT2	BT2	55	264.6	7	17	30	9.37	B	1	0	1	1	1	1	0	0	1	1	0	808	33.6667	34
BE	k.O190	3	9	31	BT2	BT2	55	264.6	7	17	21	11.4	A	0	1	1	1	1	0	0	0	1	1	0	808	33.6667	34
BE	k.O190	3	9	31	BT2	BT2	55	264.6	7	17	25	11.37	A	1	0	1	1	1	1	0	1	1	1	0	808	33.6667	34
BE	k.O190	3	9	31	BT2	BT2	55	264.6	7	17	20	8.37	A	0	1	1	1	1	1	1	1	1	1	0	808	33.6667	34
BE	k.O190	3	9	31	BT2	BT2	55	264.6	7	17	27	11.37	A	0	0	1	0	1	1	1	1	1	1	0	808	33.6667	34
BE	k.O190	3	9	31	BT2	BT2	55	264.6	7	17	23	11.37	B	0	0	1	1	1	1	0	0	1	1	0	808	33.6667	34
BE	k.O190	3	9	31	BT2	BT2	55	264.6	7	17	18	8.37	B	0	1	1	0	0	0	0	0	1	1	0	808	33.6667	34
BE	k.O190	4	9	32	BT2	BT2	47	466.8	5	16.9	21	9.37	C	0	0	1	0	0	0	0	0	1	1	1	12	0.5	34
BE	k.O190	4	9	32	BT2	BT2	47	466.8	5	16.9	25	5.37	B	0	0	1	1	1	0	0	0	1	1	1	20	0.833333	34
BE	k.O190	4	9	32	BT2	BT2	47	466.8	5	16.9	20	9.38	C	1	0	1	1	1	0	0	0	1	1	1	20	0.833333	34
BE	k.O190	4	9	32	BT2	BT2	47	466.8	5	16.9	16	7.37	B	0	1	1	0	0	0	0	0	1	1	1	36	1.5	34
BE	k.O190	4	9	32	BT2	BT2	47	466.8	5	16.9	21	5.38	B	0	1	1	1	1	1	0	0	1	1	1	63	2.625	34
BE	k.O190	4	9	32	BT2	BT2	47	466.8	5	16.9	23	7.37	B	0	0	1	1	1	0	0	0	1	1	1	63	2.625	34
BE	k.O190	4	9	32	BT2	BT2	47	466.8	5	16.9	19	9.38	A	0	1	1	1	1	1	0	1	1	1	1	63	2.625	34
BE	k.O190	4	9	32	BT2	BT2	47	466.8	5	16.9	28	5.37	A	1	1	1	1	1	1	0	0	1	1	1	87	3.625	34
BE	k.O190	4	9	32	BT2	BT2	47	466.8	5	16.9	20	7.37	B	0	0	1	0	1	1	0	1	1	1	1	107	4.45833	34
BE	k.O190	4	9	32	BT2	BT2	47	466.8	5	16.9	21	9.37	A	0	1	1	1	1	0	0	0	1	1	1	133	5.54167	34
BE	k.O190	4	9	32	BT2	BT2	47	466.8	5	16.9	27	5.37	B	0	0	1	0	0	1	1	1	1	1	1	140	5.83333	34
BE	k.O190	4	9	32	BT2	BT2	47	466.8	5	16.9	20	7.38	A	0	1	1	0	0	1	0	1	1	1	0	807	33.625	34
BE	k.O190	4	9	32	BT2	BT2	47	466.8	5	16.9	21	5.37	B	1	1	1	1	1	1	0	1	1	1	0	807	33.625	34
BE	k.O190	4	9	32	BT2	BT2	47	466.8	5	16.9	19	7.37	A	0	1	1	1	1	1	0	1	1	1	0	807	33.625	34
BE	k.O190	4	9	32	BT2	BT2	47	466.8	5	16.9	19	9.4	A	1	0	1	1	1	1	0	1	1	1	0	807	33.625	34
BE	l.Z201	1	10	33	BT2	BT2	65	160	30	16.7	24	7.37	C	0	0	1	0	0	0	0	0	1	1	1	13	0.541667	15
BE	l.Z201	1	10	33	BT2	BT2	65	160	30	16.7	27	7.37	C	0	0	1	0	0	0	0	0	1	1	1	13	0.541667	15
BE	l.Z201	1	10	33	BT2	BT2	65	160	30	16.7	24	4.38	C	0	0	0	0	0	0	0	0	1	1	1	13	0.541667	15
BE	l.Z201	1	10	33	BT2	BT2	65	160	30	16.7	26	7.38	A	0	0	1	1	1	1	1	1	1	1	1	29	1.20833	15
BE	l.Z201	1	10	33	BT2	BT2	65	160	30	16.7	25	4.38	B	0	0	1	0	0	0	0	0	1	1	1	29	1.20833	15
BE	l.Z201	1	10	33	BT2	BT2	65	160	30	16.7	28	4.38	B	0	0	1	0	0	1	0	0	1	1	1	29	1.20833	15
BE	l.Z201	1	10	33	BT2	BT2	65	160	30	16.7	28	7.38	C	0	0	1	0	0	0	0	0	1	1	1	29	1.20833	15
BE	l.Z201	1	10	33	BT2	BT2	65	160	30	16.7	30	7.37	B	0	0	1	0	0	1	0	0	1	1	1	45	1.875	15
BE	l.Z201	1	10	33	BT2	BT2	65	160	30	16.7	21	5.37	B	0	0	1	1	1	0	0	0	1	1	1	61	2.54167	15
BE	l.Z201	1	10	33	BT2	BT2	65	160	30	16.7	24	5.37	B	0	0	1	0	1	1	0	0	1	1	1	84	3.5	15
BE	l.Z201	1	10	33	BT2	BT2	65	160	30	16.7	26	4.38	B	0	0	1	1	1	0	0	0	1	1	1	100	4.16667	15
BE	l.Z201	1	10	33	BT2	BT2	65	160	30	16.7	28	4.37	C	0	0	1	0	0	0	0	0	1	1	0	361	15.0417	15
BE	l.Z201	1	10	33	BT2	BT2	65	160	30	16.7	28	5.37	A	1	0	1	0	0	1	0	1	1	1	0	361	15.0417	15
BE	l.Z201	1	10	33	BT2	BT2	65	160	30	16.7	26	5.38	A	1	1	1	1	1	1	1	1	1	1	0	361	15.0417	15
BE	l.Z201	1	10	33	BT2	BT2	65	160	30	16.7	22	5.37	A	0	0	1	1	1	0	0	0	1	1	0	361	15.0417	15
BE	l.Z201	2	10	34	BT2	BT2	59	240	33	16.6	24	6.4	C	0	0	0	0	0	0	0	0	1	1	1	12	0.5	15
BE	l.Z201	2	10	34	BT2	BT2	59	240	33	16.6	29	6.4	C	0	0	1	0	0	0	0	0	1	1	1	12	0.5	15
BE	l.Z201	2	10	34	BT2	BT2	59	240	33	16.6	28	6.4	C	1	0	1	0	0	0	1	1	1	1	1	12	0.5	15
BE	l.Z201	2	10	34	BT2	BT2	59	240	33	16.6	25	6.4	C	0	1	0	0	0	0	0	0	1	1	1	12	0.5	15
BE	l.Z201	2	10	34	BT2	BT2	59	240	33	16.6	27	5.4	C	0	0	1	0	0	0	0	0	1	1	1	12	0.5	15
BE	l.Z201	2	10	34	BT2	BT2	59	240	33	16.6	24	6.4	C	0	0	0	0	0	0	1	0	1	1	1	12	0.5	15
BE	l.Z201	2	10	34	BT2	BT2	59	240	33	16.6	23	5.4	B	0	0	1	0	0	0	0	0	1	1	1	20	0.833333	15
BE	l.Z201	2	10	34	BT2	BT2	59	240	33	16.6	24	3.4	B	0	0	1	0	1	0	0	0	1	1	1	28	1.16667	15
BE	l.Z201	2	10	34	BT2	BT2	59	240	33	16.6	26	5.4	B	0	1	1	1	1	1	0	0	1	1	1	28	1.16667	15
BE	l.Z201	2	10	34	BT2	BT2	59	240	33	16.6	27	3.4	B	0	0	1	1	1	0	0	0	1	1	1	44	1.83333	15
BE	l.Z201	2	10	34	BT2	BT2	59	240	33	16.6	25	3.4	A	1	0	1	0	1	1	1	0	1	1	1	44	1.83333	15
BE	l.Z201	2	10	34	BT2	BT2	59	240	33	16.6	24	3.4	B	0	0	1	0	0	1	0	0	1	1	1	44	1.83333	15
BE	l.Z201	2	10	34	BT2	BT2	59	240	33	16.6	23	5.4	A	0	1	1	1	1	1	1	0	1	1	1	44	1.83333	15
BE	l.Z201	2	10	34	BT2	BT2	59	240	33	16.6	22	5.4	A	1	1	1	1	1	1	0	0	1	1	1	60	2.5	15
BE	l.Z201	2	10	34	BT2	BT2	59	240	33	16.6	29	3.4	B	0	0	1	0	0	1	1	0	1	1	0	360	15	15
BE	m.Z483	1	11	35	BT2	BT2	165	600	66	18.3	26	NA	B	1	1	1	1	0	1	0	1	1	1	1	18	0.75	27
BE	m.Z483	1	11	35	BT2	BT2	165	600	66	18.3	28	NA	B	1	0	1	0	0	1	1	1	1	1	1	18	0.75	27
BE	m.Z483	1	11	35	BT2	BT2	165	600	66	18.3	23	NA	C	0	0	1	0	0	1	0	1	1	1	1	18	0.75	27
BE	m.Z483	1	11	35	BT2	BT2	165	600	66	18.3	23	NA	C	0	0	1	0	0	0	0	1	1	1	1	18	0.75	27
BE	m.Z483	1	11	35	BT2	BT2	165	600	66	18.3	25	NA	B	0	1	1	1	1	1	0	1	1	1	1	18	0.75	27
BE	m.Z483	1	11	35	BT2	BT2	165	600	66	18.3	29	NA	B	0	1	1	1	1	0	1	1	1	1	1	18	0.75	27
BE	m.Z483	1	11	35	BT2	BT2	165	600	66	18.3	23	NA	C	0	0	1	0	0	1	1	1	1	1	1	18	0.75	27
BE	m.Z483	1	11	35	BT2	BT2	165	600	66	18.3	24	NA	C	0	0	1	0	0	0	0	0	1	1	1	18	0.75	27
BE	m.Z483	1	11	35	BT2	BT2	165	600	66	18.3	26	NA	D	0	0	0	0	0	0	0	1	1	1	1	18	0.75	27
BE	m.Z483	1	11	35	BT2	BT2	165	600	66	18.3	25	NA	B	0	1	1	1	1	1	0	1	1	1	1	30	1.25	27
BE	m.Z483	1	11	35	BT2	BT2	165	600	66	18.3	24	NA	B	0	1	1	1	1	1	1	1	1	1	1	126	5.25	27
BE	m.Z483	2	11	36	BT2	BT2	140	600	75	19.3	25	NA	B	0	0	1	0	0	1	1	1	1	1	1	16	0.666667	27
BE	m.Z483	2	11	36	BT2	BT2	140	600	75	19.3	27	NA	B	0	0	1	1	1	1	0	1	1	1	1	16	0.666667	27
BE	m.Z483	2	11	36	BT2	BT2	140	600	75	19.3	26	NA	D	0	0	0	0	0	0	0	0	1	1	1	16	0.666667	27
BE	m.Z483	2	11	36	BT2	BT2	140	600	75	19.3	25	NA	B	0	0	1	1	1	1	0	1	1	1	1	16	0.666667	27
BE	m.Z483	2	11	36	BT2	BT2	140	600	75	19.3	28	NA	C	0	0	1	0	0	0	0	1	1	1	1	40	1.66667	27
BE	m.Z483	2	11	36	BT2	BT2	140	600	75	19.3	23	NA	B	1	0	1	1	1	1	0	1	1	1	1	76	3.16667	27
BE	m.Z483	2	11	36	BT2	BT2	140	600	75	19.3	24	NA	B	1	0	1	1	1	1	0	1	1	1	1	136	5.66667	27
BE	m.Z483	2	11	36	BT2	BT2	140	600	75	19.3	23	NA	A	1	1	1	1	1	1	1	1	1	1	0	643	26.7917	27
BE	m.Z483	3	11	37	BT2	BT2	135	500	76	18.5	27	NA	B	0	0	1	0	1	1	0	1	1	1	1	13	0.541667	27
BE	m.Z483	3	11	37	BT2	BT2	135	500	76	18.5	26	NA	B	0	0	1	1	1	1	0	1	1	1	1	13	0.541667	27
BE	m.Z483	3	11	37	BT2	BT2	135	500	76	18.5	24	NA	C	0	0	1	0	0	0	0	1	1	1	1	13	0.541667	27
BE	m.Z483	3	11	37	BT2	BT2	135	500	76	18.5	24	NA	B	0	1	1	1	1	0	0	1	1	1	1	13	0.541667	27
BE	m.Z483	3	11	37	BT2	BT2	135	500	76	18.5	26	NA	B	0	0	1	0	0	1	0	0	1	1	1	13	0.541667	27
BE	m.Z483	3	11	37	BT2	BT2	135	500	76	18.5	26	NA	B	0	0	1	1	1	1	1	1	1	1	1	13	0.541667	27
BE	m.Z483	3	11	37	BT2	BT2	135	500	76	18.5	26	NA	C	0	0	1	0	0	0	0	0	1	1	1	13	0.541667	27
BE	m.Z483	3	11	37	BT2	BT2	135	500	76	18.5	22	NA	A	1	1	1	1	1	1	1	0	1	1	0	640	26.6667	27
BE	m.Z483	4	11	38	BT2	BT2	140	500	78	18.1	24	NA	B	0	1	1	1	1	1	0	0	1	1	1	11	0.458333	27
BE	m.Z483	4	11	38	BT2	BT2	140	500	78	18.1	26	NA	B	0	0	1	1	1	1	0	0	1	1	1	11	0.458333	27
BE	m.Z483	4	11	38	BT2	BT2	140	500	78	18.1	26	NA	B	0	0	1	1	1	0	0	0	1	1	1	11	0.458333	27
BE	m.Z483	4	11	38	BT2	BT2	140	500	78	18.1	23	NA	C	0	0	1	0	0	0	0	1	1	1	1	11	0.458333	27
BE	m.Z483	4	11	38	BT2	BT2	140	500	78	18.1	27	NA	B	0	1	1	0	0	1	1	0	1	1	1	11	0.458333	27
BE	m.Z483	4	11	38	BT2	BT2	140	500	78	18.1	25	NA	B	0	1	1	1	0	1	0	1	1	1	1	23	0.958333	27
BE	m.Z483	4	11	38	BT2	BT2	140	500	78	18.1	27	NA	B	1	1	0	1	0	1	1	1	1	1	1	35	1.45833	27
BE	m.Z483	4	11	38	BT2	BT2	140	500	78	18.1	26	NA	B	0	0	1	1	1	1	0	1	1	1	1	119	4.95833	27
BE	m.Z483	4	11	38	BT2	BT2	140	500	78	18.1	26	NA	A	1	1	1	1	1	1	1	1	1	1	1	119	4.95833	27
BE	m.Z483	4	11	38	BT2	BT2	140	500	78	18.1	21	NA	A	1	1	1	1	1	1	1	1	1	1	0	638	26.5833	27
BE	m.Z483	4	11	38	BT2	BT2	140	500	78	18.1	25	NA	A	1	1	1	1	1	1	1	1	1	1	0	638	26.5833	27
BE	m.Z483	4	11	38	BT2	BT2	140	500	78	18.1	25	NA	B	1	1	1	0	0	1	1	1	1	1	0	638	26.5833	27
BE	m.Z483	5	11	39	BT2	BT2	135	500	78	18.1	24	NA	C	1	0	0	0	0	1	1	1	1	1	1	8	0.333333	27
BE	m.Z483	5	11	39	BT2	BT2	135	500	78	18.1	25	NA	C	0	0	1	0	0	1	1	1	1	1	1	8	0.333333	27
BE	m.Z483	5	11	39	BT2	BT2	135	500	78	18.1	26	NA	C	0	0	1	0	0	1	0	0	1	1	1	8	0.333333	27
BE	m.Z483	5	11	39	BT2	BT2	135	500	78	18.1	23	NA	C	0	0	0	0	0	1	0	0	1	1	1	8	0.333333	27
BE	m.Z483	5	11	39	BT2	BT2	135	500	78	18.1	25	NA	C	0	0	0	1	0	0	1	1	1	1	1	8	0.333333	27
BE	m.Z483	5	11	39	BT2	BT2	135	500	78	18.1	26	NA	C	0	0	1	0	0	0	1	0	1	1	1	8	0.333333	27
BE	m.Z483	5	11	39	BT2	BT2	135	500	78	18.1	25	NA	C	0	0	1	1	0	0	0	1	1	1	1	8	0.333333	27
BE	m.Z483	5	11	39	BT2	BT2	135	500	78	18.1	27	NA	B	0	1	1	0	1	1	1	1	1	1	1	20	0.833333	27
BE	m.Z483	5	11	39	BT2	BT2	135	500	78	18.1	25	NA	B	0	1	1	1	1	1	1	1	1	1	1	32	1.33333	27
BE	m.Z483	5	11	39	BT2	BT2	135	500	78	18.1	25	NA	B	0	0	1	1	1	1	1	1	1	1	0	611	25.4583	27
BE	m.Z483	5	11	39	BT2	BT2	135	500	78	18.1	25	NA	A	1	1	1	1	1	1	1	1	1	1	0	635	26.4583	27
BE	m.Z483	5	11	39	BT2	BT2	135	500	78	18.1	24	NA	B	0	1	1	1	1	1	1	1	1	1	0	635	26.4583	27
BE	m.Z483	6	11	40	BT2	BT2	145	1200	76	18.2	24	NA	A	1	1	1	1	1	1	1	0	1	1	1	6	0.25	27
BE	m.Z483	6	11	40	BT2	BT2	145	1200	76	18.2	24	NA	B	0	1	1	1	1	1	0	1	1	1	1	6	0.25	27
BE	m.Z483	6	11	40	BT2	BT2	145	1200	76	18.2	23	NA	B	0	0	1	1	1	1	0	1	1	1	1	6	0.25	27
BE	m.Z483	6	11	40	BT2	BT2	145	1200	76	18.2	24	NA	C	0	0	0	1	0	1	0	1	1	1	1	18	0.75	27
BE	m.Z483	6	11	40	BT2	BT2	145	1200	76	18.2	24	NA	B	0	1	1	1	1	1	1	1	1	1	1	18	0.75	27
BE	m.Z483	6	11	40	BT2	BT2	145	1200	76	18.2	24	NA	B	1	0	1	0	0	0	1	1	1	1	1	30	1.25	27
BE	m.Z483	6	11	40	BT2	BT2	145	1200	76	18.2	26	NA	C	0	0	1	0	0	1	1	1	1	1	0	633	26.375	27
BE	m.Z483	7	11	41	BT2	BT2	130	1400	73	18.4	25	NA	C	0	0	1	0	0	0	0	1	1	1	1	3	0.125	27
BE	m.Z483	7	11	41	BT2	BT2	130	1400	73	18.4	23	NA	B	1	0	1	1	1	1	1	1	1	1	1	15	0.625	27
BE	m.Z483	7	11	41	BT2	BT2	130	1400	73	18.4	26	NA	B	0	1	1	1	1	1	1	1	1	1	1	15	0.625	27
BE	m.Z483	7	11	41	BT2	BT2	130	1400	73	18.4	24	NA	B	1	1	1	0	0	1	1	1	1	1	1	51	2.125	27
BE	m.Z483	7	11	41	BT2	BT2	130	1400	73	18.4	25	NA	B	0	1	1	0	0	1	1	1	1	1	1	87	3.625	27
BE	m.Z483	7	11	41	BT2	BT2	130	1400	73	18.4	22	NA	B	0	1	1	1	1	1	0	0	1	1	1	87	3.625	27
BE	m.Z483	7	11	41	BT2	BT2	130	1400	73	18.4	25	NA	B	0	0	1	0	1	1	1	1	1	1	1	123	5.125	27
BE	m.Z483	8	11	42	BT2	BT2	140	600	66	17.8	25	NA	B	0	0	1	0	0	1	0	1	1	1	1	13	0.541667	27
BE	m.Z483	8	11	42	BT2	BT2	140	600	66	17.8	25	NA	B	0	0	1	1	1	1	1	1	1	1	1	13	0.541667	27
BE	m.Z483	8	11	42	BT2	BT2	140	600	66	17.8	24	NA	B	0	0	1	0	1	1	0	0	1	1	1	13	0.541667	27
BE	m.Z483	9	11	43	BT2	BT2	105	600	78	17.4	27	11.38	C	0	0	1	0	0	0	0	0	1	1	1	10	0.416667	27
BE	m.Z483	9	11	43	BT2	BT2	105	600	78	17.4	24	11.38	D	0	0	0	0	0	0	0	1	1	1	1	10	0.416667	27
BE	m.Z483	9	11	43	BT2	BT2	105	600	78	17.4	24	NA	B	0	1	1	0	0	1	0	0	1	1	1	34	1.41667	27
BE	m.Z483	9	11	43	BT2	BT2	105	600	78	17.4	24	5.38	A	1	1	1	1	1	1	1	1	1	1	0	625	26.0417	27
BE	m.Z483	10	11	44	BT2	BT2	140	600	79	18.2	24	12.38	C	0	0	1	0	0	0	1	1	1	1	1	20	0.833333	27
BE	m.Z483	10	11	44	BT2	BT2	140	600	79	18.2	26	12.38	C	0	0	1	0	0	0	0	0	1	1	1	20	0.833333	27
BE	m.Z483	10	11	44	BT2	BT2	140	600	79	18.2	26	7.37	C	0	0	1	0	0	1	0	1	1	1	0	623	25.9583	27
BE	m.Z483	12	11	45	BT2	BT2	160	600	70	18	25	7.37	C	0	1	0	0	0	0	1	0	1	1	1	2	0.0833333	27
BE	m.Z483	12	11	45	BT2	BT2	160	600	70	18	25	12.38	C	0	1	1	0	0	0	0	1	1	1	1	14	0.583333	27
BE	m.Z483	12	11	45	BT2	BT2	160	600	70	18	25	16.37	C	0	0	1	0	0	1	0	1	1	1	1	14	0.583333	27
BE	m.Z483	12	11	45	BT2	BT2	160	600	70	18	24	7.37	B	1	0	1	1	1	0	0	0	1	1	1	26	1.08333	27
BE	m.Z483	12	11	45	BT2	BT2	160	600	70	18	25	16.37	B	0	0	1	0	0	1	1	1	1	1	1	26	1.08333	27
BE	m.Z483	12	11	45	BT2	BT2	160	600	70	18	26	12.38	B	0	1	1	0	0	1	1	1	1	1	1	38	1.58333	27
BE	m.Z483	12	11	45	BT2	BT2	160	600	70	18	23	16.37	B	0	1	1	0	0	1	0	1	1	1	1	38	1.58333	27
BE	m.Z483	12	11	45	BT2	BT2	160	600	70	18	27	12.38	B	0	0	1	1	1	1	1	1	1	1	1	86	3.58333	27
BE	m.Z483	12	11	45	BT2	BT2	160	600	70	18	25	7.37	B	0	1	1	1	1	1	1	1	1	1	0	617	25.7083	27
BE	m.Z483	12	11	45	BT2	BT2	160	600	70	18	26	7.37	B	0	1	1	1	1	1	1	1	1	1	0	617	25.7083	27
BE	m.Z483	12	11	45	BT2	BT2	160	600	70	18	24	12.38	B	0	0	1	0	0	1	0	1	1	1	0	617	25.7083	27
BE	m.Z483	12	11	45	BT2	BT2	160	600	70	18	26	16.37	B	1	0	1	1	1	1	0	0	1	1	0	617	25.7083	27
BE	m.Z483	12	11	45	BT2	BT2	160	600	70	18	27	16.37	B	0	1	1	1	1	1	1	1	1	1	0	617	25.7083	27
BE	m.Z483	12	11	45	BT2	BT2	160	600	70	18	26	NA	C	0	0	1	0	0	0	1	1	1	1	0	617	25.7083	27
BE	m.Z483	13	11	46	BT2	BT2	110	400	68	18.1	26	13.37	B	0	0	0	0	1	1	0	1	1	1	1	12	0.5	27
BE	m.Z483	13	11	46	BT2	BT2	110	400	68	18.1	27	13.37	C	0	0	1	0	0	0	0	1	1	1	1	12	0.5	27
BE	m.Z483	13	11	46	BT2	BT2	110	400	68	18.1	25	17.37	B	0	0	1	1	1	0	0	1	1	1	1	12	0.5	27
BE	m.Z483	13	11	46	BT2	BT2	110	400	68	18.1	25	17.37	B	1	0	1	0	0	1	1	1	1	1	1	12	0.5	27
BE	m.Z483	13	11	46	BT2	BT2	110	400	68	18.1	26	17.37	C	0	0	1	0	0	0	0	1	1	1	1	24	1	27
BE	m.Z483	13	11	46	BT2	BT2	110	400	68	18.1	26	7.37	B	0	1	1	1	1	1	1	1	1	1	1	36	1.5	27
BE	m.Z483	13	11	46	BT2	BT2	110	400	68	18.1	24	7.37	A	1	1	1	1	1	1	1	1	1	1	0	615	25.625	27
BE	m.Z483	13	11	46	BT2	BT2	110	400	68	18.1	21	7.37	B	0	0	1	0	0	1	1	1	1	1	0	615	25.625	27
BE	m.Z483	13	11	46	BT2	BT2	110	400	68	18.1	26	13.37	A	1	1	1	1	1	1	1	1	1	1	0	615	25.625	27
BE	m.Z483	13	11	46	BT2	BT2	110	400	68	18.1	23	17.37	A	1	1	1	1	1	1	1	1	1	1	0	615	25.625	27
BE	m.Z483	13	11	46	BT2	BT2	110	400	68	18.1	25	7.37	A	1	1	1	1	1	1	0	1	1	1	1	NA	#VALUE!	27
BE	m.Z483	14	11	47	BT2	BT2	140	600	74	17.5	24	16.37	B	0	0	1	0	0	1	1	1	1	1	1	10	0.416667	27
BE	m.Z483	14	11	47	BT2	BT2	140	600	74	17.5	20	16.37	C	0	0	1	1	0	0	0	1	1	1	1	10	0.416667	27
BE	m.Z483	14	11	47	BT2	BT2	140	600	74	17.5	25	5.37	B	1	0	1	0	0	1	1	1	1	1	1	34	1.41667	27
BE	m.Z483	14	11	47	BT2	BT2	140	600	74	17.5	25	16.37	B	0	0	1	1	1	1	0	1	1	1	1	46	1.91667	27
BE	m.Z483	14	11	47	BT2	BT2	140	600	74	17.5	25	5.37	B	0	0	1	1	1	1	1	1	1	1	1	70	2.91667	27
BE	m.Z483	14	11	47	BT2	BT2	140	600	74	17.5	26	5.37	B	0	1	1	0	0	1	1	1	1	1	1	106	4.41667	27
BE	m.Z483	14	11	47	BT2	BT2	140	600	74	17.5	26	11.38	A	1	1	1	1	1	1	1	1	1	1	0	613	25.5417	27
BE	m.Z483	14	11	47	BT2	BT2	140	600	74	17.5	25	11.38	B	1	1	0	1	1	1	1	1	1	1	0	613	25.5417	27
BE	m.Z483	14	11	47	BT2	BT2	140	600	74	17.5	24	16.37	B	0	0	1	1	1	1	0	1	1	1	0	613	25.5417	27
BE	m.Z483	15	11	48	BT2	BT2	175	500	79	18.1	24	22.38	B	0	1	1	1	1	1	1	1	1	1	1	6	0.25	27
BE	m.Z483	15	11	48	BT2	BT2	175	500	79	18.1	25	10.38	C	0	0	1	0	0	0	1	1	1	1	1	7	0.291667	27
BE	m.Z483	15	11	48	BT2	BT2	175	500	79	18.1	25	10.38	B	0	0	1	1	1	0	1	1	1	1	1	43	1.79167	27
BE	m.Z483	15	11	48	BT2	BT2	175	500	79	18.1	26	10.38	B	0	1	1	1	1	1	1	1	1	1	1	43	1.79167	27
BE	m.Z483	15	11	48	BT2	BT2	175	500	79	18.1	27	6.38	C	0	0	1	0	0	0	1	1	1	1	1	55	2.29167	27
BE	m.Z483	15	11	48	BT2	BT2	175	500	79	18.1	22	6.38	B	0	1	1	1	1	1	1	1	1	1	1	103	4.29167	27
BE	m.Z483	15	11	48	BT2	BT2	175	500	79	18.1	23	22.38	B	0	0	1	0	0	1	0	0	1	1	0	609	25.375	27
BE	m.Z483	15	11	48	BT2	BT2	175	500	79	18.1	26	6.38	B	0	0	1	1	1	1	1	1	1	1	0	610	25.4167	27
BE	m.Z483	19	11	49	BT2	BT2	140	500	80	17.4	23	7.37	B	0	0	1	1	1	1	0	1	1	1	1	7	0.291667	27
BE	m.Z483	19	11	49	BT2	BT2	140	500	80	17.4	24	7.37	B	0	0	1	1	1	1	0	1	1	1	1	7	0.291667	27
BE	m.Z483	19	11	49	BT2	BT2	140	500	80	17.4	25	7.37	C	0	0	1	0	0	0	0	0	1	1	1	7	0.291667	27
BE	m.Z483	19	11	49	BT2	BT2	140	500	80	17.4	25	11.38	B	0	0	1	1	1	0	0	1	1	1	1	19	0.791667	27
BE	m.Z483	19	11	49	BT2	BT2	140	500	80	17.4	22	11.38	C	0	0	1	0	0	0	1	1	1	1	1	19	0.791667	27
BE	m.Z483	19	11	49	BT2	BT2	140	500	80	17.4	25	11.38	B	0	1	1	1	1	1	0	1	1	1	1	31	1.29167	27
BE	m.Z483	19	11	49	BT2	BT2	140	500	80	17.4	23	11.38	B	1	1	1	0	0	0	0	1	1	1	1	31	1.29167	27
BE	m.Z483	19	11	49	BT2	BT2	140	500	80	17.4	25	11.38	D	0	0	0	0	0	0	1	1	1	1	1	67	2.79167	27
BE	m.Z483	19	11	49	BT2	BT2	140	500	80	17.4	25	7.37	B	0	1	1	1	0	1	0	1	1	1	1	79	3.29167	27
BE	m.Z483	28	11	50	BT2	BT2	140	700	61	17.9	27	NA	C	0	0	1	0	0	0	0	1	1	1	1	6	0.25	27
BE	m.Z483	28	11	50	BT2	BT2	140	700	61	17.9	27	16	A	1	1	1	1	1	1	1	1	1	1	1	6	0.25	27
BE	m.Z483	28	11	50	BT2	BT2	140	700	61	17.9	27	NA	B	0	1	1	1	1	1	1	1	1	1	1	30	1.25	27
BE	m.Z483	28	11	50	BT2	BT2	140	700	61	17.9	26	16	B	0	1	1	1	1	1	0	1	1	1	1	30	1.25	27
BE	m.Z483	28	11	50	BT2	BT2	140	700	61	17.9	25	NA	B	1	1	1	0	0	1	1	1	1	1	1	42	1.75	27
BE	m.Z483	28	11	50	BT2	BT2	140	700	61	17.9	23	NA	B	0	1	1	1	1	1	0	1	1	1	1	42	1.75	27
BE	m.Z483	28	11	50	BT2	BT2	140	700	61	17.9	24	16	B	0	0	1	1	0	0	0	1	1	1	1	54	2.25	27
BE	m.Z483	28	11	50	BT2	BT2	140	700	61	17.9	26	16	B	0	1	1	1	1	1	0	1	1	1	1	54	2.25	27
BE	m.Z483	28	11	50	BT2	BT2	140	700	61	17.9	24	NA	C	0	1	0	0	0	1	1	1	1	1	1	66	2.75	27
BE	m.Z483	28	11	50	BT2	BT2	140	700	61	17.9	22	16	A	1	1	1	1	1	1	1	1	1	1	0	573	23.875	27
BE	n.Z39	4	12	51	BT2	BT2	195	1400	45	11.2	22	6.37	B	0	1	1	0	0	1	0	1	1	1	1	74	3.08333	32
BE	n.Z39	4	12	51	BT2	BT2	195	1400	45	11.2	25	13.38	C	0	0	1	0	0	0	0	0	1	1	1	74	3.08333	32
BE	n.Z39	4	12	51	BT2	BT2	195	1400	45	11.2	21	13.38	C	0	0	0	0	0	1	0	0	1	1	1	74	3.08333	32
BE	n.Z39	4	12	51	BT2	BT2	195	1400	45	11.2	25	21.38	B	1	0	1	1	0	1	1	0	1	1	1	120	5	32
BE	n.Z39	4	12	51	BT2	BT2	195	1400	45	11.2	19	6.37	B	0	0	1	0	0	1	0	0	1	1	1	120	5	32
BE	n.Z39	4	12	51	BT2	BT2	195	1400	45	11.2	22	13.38	B	0	0	0	1	1	1	0	0	1	1	1	120	5	32
BE	n.Z39	4	12	51	BT2	BT2	195	1400	45	11.2	19	12.38	C	0	1	1	1	1	1	0	1	1	1	1	244	10.1667	32
BE	n.Z39	4	12	51	BT2	BT2	195	1400	45	11.2	21	6.37	B	0	1	1	0	0	1	1	1	1	1	1	602	25.0833	32
BE	n.Z39	4	12	51	BT2	BT2	195	1400	45	11.2	21	12.38	B	0	1	1	0	0	1	1	1	1	1	0	749	31.2083	32
BE	n.Z39	4	12	51	BT2	BT2	195	1400	45	11.2	25	21.38	B	0	1	1	0	0	1	1	1	1	1	0	749	31.2083	32
BE	n.Z39	4	12	51	BT2	BT2	195	1400	45	11.2	23	21.38	B	0	1	0	0	0	1	1	0	1	1	0	749	31.2083	32
BE	n.Z39	4	12	51	BT2	BT2	195	1400	45	11.2	24	21.38	B	0	1	1	0	0	1	1	0	1	1	0	749	31.2083	32
BE	n.Z39	4	12	51	BT2	BT2	195	1400	45	11.2	24	6.37	A	1	1	1	1	1	1	1	1	1	1	0	750	31.25	32
BE	n.Z39	4	12	51	BT2	BT2	195	1400	45	11.2	26	6.37	B	1	1	1	0	0	1	1	1	1	1	0	750	31.25	32
BE	n.Z39	4	12	51	BT2	BT2	195	1400	45	11.2	21	13.38	B	0	0	1	1	0	1	1	1	1	1	0	750	31.25	32
BE	n.Z39	4	12	51	BT2	BT2	195	1400	45	11.2	23	13.38	B	0	1	1	0	0	1	1	1	1	1	0	750	31.25	32
BE	n.Z39	5	12	52	BT2	BT2	165	1400	44	11.1	22	19.38	B	0	0	1	0	0	0	0	0	1	1	1	22	0.916667	32
BE	n.Z39	5	12	52	BT2	BT2	165	1500	44	11.1	16	12.38	B	0	0	0	0	1	0	1	1	1	1	1	22	0.916667	32
BE	n.Z39	5	12	52	BT2	BT2	165	1500	44	11.1	21	12.38	D	0	0	0	0	0	0	0	0	1	1	1	43	1.79167	32
BE	n.Z39	5	12	52	BT2	BT2	165	1400	44	11.1	21	19.38	B	0	1	1	0	0	1	1	1	1	1	1	92	3.83333	32
BE	n.Z39	5	12	52	BT2	BT2	165	1400	44	11.1	23	26.38	B	0	1	1	0	0	1	1	1	1	1	1	164	6.83333	32
BE	n.Z39	5	12	52	BT2	BT2	165	1400	44	11.1	24	19.38	B	0	1	1	0	0	1	1	1	1	1	1	331	13.7917	32
BE	n.Z39	5	12	52	BT2	BT2	165	1400	44	11.1	24	19.38	B	0	1	1	0	0	1	1	1	1	1	1	356	14.8333	32
BE	n.Z39	5	12	52	BT2	BT2	165	1400	44	11.1	21	26.38	B	0	0	1	1	1	1	0	0	1	1	1	386	16.0833	32
BE	n.Z39	5	12	52	BT2	BT2	165	1500	44	11.1	21	12.38	B	1	1	1	0	0	1	1	0	1	1	1	455	18.9583	32
BE	n.Z39	5	12	52	BT2	BT2	165	1400	44	11.1	20	19.38	B	0	1	1	1	1	1	0	1	1	1	0	762	31.75	32
BE	n.Z39	5	12	52	BT2	BT2	165	1400	44	11.1	25	26.38	B	1	1	1	1	1	1	1	1	1	1	0	762	31.75	32
BE	n.Z39	5	12	52	BT2	BT2	165	1400	44	11.1	21	26.38	B	0	1	1	0	0	1	1	1	1	1	0	762	31.75	32
BE	n.Z39	5	12	52	BT2	BT2	165	1500	44	11.1	20	12.38	B	0	1	1	0	0	0	1	1	1	1	0	762	31.75	32
BE	n.Z39	5	12	52	BT2	BT2	165	1500	44	11.1	18	5.37	B	0	1	0	0	1	1	1	1	1	1	0	763	31.7917	32
BE	n.Z39	5	12	52	BT2	BT2	165	1500	44	11.1	20	5.37	B	1	1	1	0	0	1	0	1	1	1	0	763	31.7917	32
BE	n.Z39	5	12	52	BT2	BT2	165	1500	44	11.1	18	5.37	B	1	1	1	1	1	1	1	1	1	1	0	763	31.7917	32
BE	n.Z39	5	12	52	BT2	BT2	165	1500	44	11.1	27	5.37	B	0	0	1	0	0	1	0	0	1	1	0	763	31.7917	32
BE	n.Z39	5	12	52	BT2	BT2	165	1500	44	11.1	26	5.37	B	0	1	1	0	0	1	1	1	1	1	0	763	31.7917	32
BE	n.Z39	7	12	53	BT2	BT2	180	1800	45	11.1	23	5.37	B	0	1	1	0	0	1	1	0	1	1	1	283	11.7917	32
BE	n.Z39	7	12	53	BT2	BT2	180	1600	45	11.1	18	22.38	B	1	1	0	1	1	1	1	1	1	1	1	474	19.75	32
BE	n.Z39	7	12	53	BT2	BT2	180	1800	45	11.1	20	11.38	B	1	0	1	0	0	1	0	1	1	1	1	474	19.75	32
BE	n.Z39	7	12	53	BT2	BT2	180	1800	45	11.1	24	5.37	B	1	1	1	0	0	1	0	1	1	1	0	740	30.8333	32
BE	n.Z39	7	12	53	BT2	BT2	180	1800	45	11.1	21	5.37	B	0	1	1	1	1	1	1	1	1	1	0	740	30.8333	32
BE	n.Z39	7	12	53	BT2	BT2	180	1800	45	11.1	20	5.37	B	0	1	1	1	1	1	0	0	1	1	0	740	30.8333	32
BE	n.Z39	7	12	53	BT2	BT2	180	1800	45	11.1	22	11.38	A	1	1	1	1	1	1	1	0	1	1	0	740	30.8333	32
BE	n.Z39	7	12	53	BT2	BT2	180	1800	45	11.1	25	11.38	B	1	1	1	0	0	1	1	1	1	1	0	740	30.8333	32
BE	n.Z39	7	12	53	BT2	BT2	180	1800	45	11.1	22	11.38	D	0	0	0	0	0	0	0	0	1	1	0	740	30.8333	32
BE	n.Z39	7	12	53	BT2	BT2	180	1600	45	11.1	21	22.38	A	1	1	1	1	1	1	1	1	1	1	0	756	31.5	32
BE	n.Z39	7	12	53	BT2	BT2	180	1600	45	11.1	22	22.38	A	1	1	1	1	1	1	1	1	1	1	0	756	31.5	32
BE	n.Z39	7	12	53	BT2	BT2	180	1600	45	11.1	23	22.38	B	0	0	1	1	0	1	1	1	1	1	0	756	31.5	32
BE	n.Z39	7	12	53	BT2	BT2	180	1600	45	11.1	20	24.37	A	1	1	1	1	1	1	1	1	1	1	0	756	31.5	32
BE	n.Z39	7	12	53	BT2	BT2	180	1600	45	11.1	24	24.37	B	0	0	1	1	1	1	1	1	1	1	0	756	31.5	32
BE	n.Z39	7	12	53	BT2	BT2	180	1600	45	11.1	20	24.37	B	0	0	1	1	0	1	1	1	1	1	0	756	31.5	32
BE	n.Z39	7	12	53	BT2	BT2	180	1600	45	11.1	22	24.37	B	0	1	1	0	0	0	1	1	1	1	0	756	31.5	32
BE	n.Z39	7	12	53	BT2	BT2	180	1600	45	11.1	20	24.37	B	0	0	1	0	0	1	1	1	1	1	0	756	31.5	32
BE	n.Z39	8	12	54	BT2	BT2	160	1300	42	11	24	13.38	C	0	0	0	0	0	1	0	0	1	1	1	33	1.375	32
BE	n.Z39	8	12	54	BT2	BT2	160	1300	42	11	24	22.38	C	0	0	0	0	0	1	1	1	1	1	1	62	2.58333	32
BE	n.Z39	8	12	54	BT2	BT2	160	1300	42	11	21	13.38	B	0	1	1	0	0	1	1	1	1	1	1	82	3.41667	32
BE	n.Z39	8	12	54	BT2	BT2	160	1300	42	11	20	6.37	B	0	1	1	0	0	1	1	1	1	1	1	107	4.45833	32
BE	n.Z39	8	12	54	BT2	BT2	160	1300	42	11	21	22.38	B	0	1	1	0	0	1	0	1	1	1	1	231	9.625	32
BE	n.Z39	8	12	54	BT2	BT2	160	1300	42	11	22	22.38	B	1	1	1	0	0	1	1	0	1	1	1	422	17.5833	32
BE	n.Z39	8	12	54	BT2	BT2	160	1300	42	11	23	6.37	A	1	1	1	1	1	1	1	1	1	1	0	753	31.375	32
BE	n.Z39	8	12	54	BT2	BT2	160	1300	42	11	22	6.37	B	0	1	1	0	0	1	1	1	1	1	0	753	31.375	32
BE	n.Z39	8	12	54	BT2	BT2	160	1300	42	11	21	6.37	B	0	0	1	1	1	1	1	1	1	1	0	753	31.375	32
BE	n.Z39	8	12	54	BT2	BT2	160	1300	42	11	19	6.37	B	1	1	1	0	0	1	1	1	1	1	0	753	31.375	32
BE	n.Z39	8	12	54	BT2	BT2	160	1300	42	11	26	13.38	B	0	1	1	0	0	1	0	0	1	1	0	753	31.375	32
BE	n.Z39	8	12	54	BT2	BT2	160	1300	42	11	18	13.38	B	0	1	1	0	0	1	1	1	1	1	0	753	31.375	32
BE	n.Z39	8	12	54	BT2	BT2	160	1300	42	11	22	13.38	B	0	1	0	0	0	1	0	0	1	1	0	753	31.375	32
BE	n.Z39	8	12	54	BT2	BT2	160	1300	42	11	19	22.38	A	1	1	1	1	1	1	1	1	1	1	0	753	31.375	32
BE	n.Z39	8	12	54	BT2	BT2	160	1300	42	11	22	22.38	B	0	1	1	1	1	1	1	1	1	1	0	753	31.375	32
BE	n.Z39	8	12	54	BT2	BT2	160	1300	42	11	24	25.38	A	0	1	1	1	1	1	1	1	1	1	0	753	31.375	32
BE	n.Z39	8	12	54	BT2	BT2	160	1300	42	11	20	25.38	B	0	0	1	1	0	1	1	1	1	1	0	753	31.375	32
BE	n.Z39	8	12	54	BT2	BT2	160	1300	42	11	22	25.38	B	0	1	1	0	0	1	1	1	1	1	0	753	31.375	32
BE	n.Z39	8	12	54	BT2	BT2	160	1300	42	11	24	25.38	B	0	1	1	1	1	1	1	1	1	1	0	753	31.375	32
BE	n.Z39	9	12	55	BT2	BT2	165	1300	41	10.7	20	13.38	B	0	1	1	0	0	1	1	0	1	1	1	9	0.375	32
BE	n.Z39	9	12	55	BT2	BT2	165	1300	41	10.7	21	6.37	B	0	1	1	0	0	1	1	1	1	1	1	59	2.45833	32
BE	n.Z39	9	12	55	BT2	BT2	165	1300	41	10.7	22	13.38	B	0	0	0	0	0	1	0	1	1	1	1	59	2.45833	32
BE	n.Z39	9	12	55	BT2	BT2	165	1300	41	10.7	25	18.38	A	0	1	0	0	0	1	0	0	1	1	1	79	3.29167	32
BE	n.Z39	9	12	55	BT2	BT2	165	1300	41	10.7	20	23.38	B	0	1	1	1	1	1	0	0	1	1	1	104	4.33333	32
BE	n.Z39	9	12	55	BT2	BT2	165	1300	41	10.7	19	23.38	B	0	1	1	1	1	1	1	1	1	1	1	104	4.33333	32
BE	n.Z39	9	12	55	BT2	BT2	165	1300	41	10.7	20	6.37	B	0	1	0	1	1	1	0	1	1	1	1	104	4.33333	32
BE	n.Z39	9	12	55	BT2	BT2	165	1300	41	10.7	20	23.38	B	0	1	1	1	1	1	1	1	1	1	1	151	6.29167	32
BE	n.Z39	9	12	55	BT2	BT2	165	1300	41	10.7	20	13.38	B	0	1	1	1	1	1	1	1	1	1	1	156	6.5	32
BE	n.Z39	9	12	55	BT2	BT2	165	1300	41	10.7	22	18.38	B	0	1	1	0	0	1	0	0	1	1	1	178	7.41667	32
BE	n.Z39	9	12	55	BT2	BT2	165	1300	41	10.7	21	18.38	B	0	0	1	1	1	1	1	1	1	1	0	750	31.25	32
BE	n.Z39	9	12	55	BT2	BT2	165	1300	41	10.7	21	18.38	B	0	1	0	0	0	1	1	1	1	1	0	750	31.25	32
BE	n.Z39	9	12	55	BT2	BT2	165	1300	41	10.7	26	23.38	B	0	0	1	0	0	1	1	1	1	1	0	750	31.25	32
BE	n.Z39	9	12	55	BT2	BT2	165	1300	41	10.7	20	6.37	B	1	1	1	0	0	1	1	1	1	1	0	750	31.25	32
BE	n.Z39	9	12	55	BT2	BT2	165	1300	41	10.7	20	6.37	B	1	1	1	0	0	1	1	1	1	1	0	750	31.25	32
BE	n.Z39	9	12	55	BT2	BT2	165	1300	41	10.7	19	6.37	B	0	0	1	0	0	1	1	1	1	1	0	750	31.25	32
BE	n.Z39	9	12	55	BT2	BT2	165	1300	41	10.7	22	13.38	B	0	1	1	0	0	1	1	1	1	1	0	750	31.25	32
BE	n.Z39	9	12	55	BT2	BT2	165	1300	41	10.7	22	13.38	B	1	1	1	0	0	1	1	1	1	1	0	750	31.25	32
BE	n.Z39	10	12	56	BT2	BT2	165	1400	42	10.9	19	4.37	C	0	1	0	0	0	0	0	0	1	1	1	49	2.04167	32
BE	n.Z39	10	12	56	BT2	BT2	165	1400	42	10.9	21	4.37	C	0	0	1	0	0	0	0	0	1	1	1	79	3.29167	32
BE	n.Z39	10	12	56	BT2	BT2	165	1200	42	10.9	24	19.38	C	0	0	1	0	0	0	1	1	1	1	1	104	4.33333	32
BE	n.Z39	10	12	56	BT2	BT2	165	1400	42	10.9	20	12.38	C	0	0	1	0	0	0	1	1	1	1	1	151	6.29167	32
BE	n.Z39	10	12	56	BT2	BT2	165	1400	42	10.9	21	4.37	B	0	1	0	1	1	1	1	1	1	1	1	178	7.41667	32
BE	n.Z39	11	12	57	BT2	BT2	165	1300	46	10.9	26	22.38	B	0	1	1	0	0	0	0	0	1	1	1	3	0.125	32
BE	n.Z39	11	12	57	BT2	BT2	165	1300	46	10.9	21	29.38	B	0	1	1	1	1	1	1	1	1	1	1	52	2.16667	32
BE	n.Z39	11	12	57	BT2	BT2	165	1200	46	10.9	18	13.38	B	0	1	1	0	0	1	1	0	1	1	1	74	3.08333	32
BE	n.Z39	11	12	57	BT2	BT2	165	1200	46	10.9	23	13.38	B	0	0	1	0	0	1	0	0	1	1	1	74	3.08333	32
BE	n.Z39	11	12	57	BT2	BT2	165	1200	46	10.9	23	6.37	A	1	1	1	1	1	1	1	1	1	1	0	744	31	32
BE	n.Z39	11	12	57	BT2	BT2	165	1200	46	10.9	20	6.37	A	1	1	1	1	1	1	1	1	1	1	0	744	31	32
BE	n.Z39	11	12	57	BT2	BT2	165	1200	46	10.9	24	6.37	B	1	0	1	1	0	1	0	0	1	1	0	744	31	32
BE	n.Z39	11	12	57	BT2	BT2	165	1200	46	10.9	23	6.37	B	0	1	1	0	0	1	1	1	1	1	0	744	31	32
BE	n.Z39	11	12	57	BT2	BT2	165	1200	46	10.9	21	13.38	B	0	0	1	1	1	1	1	1	1	1	0	744	31	32
BE	n.Z39	11	12	57	BT2	BT2	165	1200	46	10.9	27	13.38	B	0	0	1	0	0	0	0	0	1	1	0	744	31	32
BE	n.Z39	11	12	57	BT2	BT2	165	1200	46	10.9	19	13.38	B	0	0	1	0	0	1	1	1	1	1	0	744	31	32
BE	n.Z39	11	12	57	BT2	BT2	165	1300	46	10.9	19	22.38	B	0	0	0	1	0	1	1	1	1	1	0	744	31	32
BE	n.Z39	11	12	57	BT2	BT2	165	1300	46	10.9	19	22.38	B	1	1	1	0	0	1	1	1	1	1	0	744	31	32
BE	n.Z39	11	12	57	BT2	BT2	165	1300	46	10.9	20	22.38	B	1	1	0	0	0	1	1	1	1	1	0	744	31	32
BE	n.Z39	11	12	57	BT2	BT2	165	1300	46	10.9	21	22.38	B	0	1	0	1	1	1	1	1	1	1	0	744	31	32
BE	n.Z39	11	12	57	BT2	BT2	165	1300	46	10.9	20	29.38	B	0	1	1	1	1	1	1	1	1	1	0	744	31	32
BE	n.Z39	11	12	57	BT2	BT2	165	1300	46	10.9	23	29.38	B	0	1	1	0	0	1	1	1	1	1	0	744	31	32
BE	n.Z39	11	12	57	BT2	BT2	165	1300	46	10.9	24	29.38	B	0	1	1	0	0	1	1	1	1	1	0	744	31	32
DK	Autumn	25	13	58	OTB	Bacoma	240	800	53	16	24	33	C	0	1	0	1	1	1	1	1	0	1	1	18	0.75	27
DK	Autumn	25	13	58	OTB	Bacoma	240	800	53	16	21	53	C	1	1	1	1	1	0	1	1	0	0	1	23	0.958333	27
DK	Autumn	25	13	58	OTB	Bacoma	240	800	53	16	24	56	C	1	1	0	1	1	0	0	0	0	1	1	71	2.95833	27
DK	Autumn	25	13	58	OTB	Bacoma	240	800	53	16	23	30	C	1	1	0	1	1	1	1	1	0	1	1	77	3.20833	27
DK	Autumn	25	13	58	OTB	Bacoma	240	800	53	16	23	50	C	1	1	1	1	1	0	0	0	0	1	1	90	3.75	27
DK	Autumn	25	13	58	OTB	Bacoma	240	800	53	16	22	41	C	0	1	1	1	1	0	1	1	0	1	1	125	5.20833	27
DK	Autumn	25	13	58	OTB	Bacoma	240	800	53	16	23	52	C	1	1	1	1	1	0	1	1	0	1	1	125	5.20833	27
DK	Autumn	25	13	58	OTB	Bacoma	240	800	53	16	23	26	C	1	1	0	1	1	1	0	0	0	1	1	234	9.75	27
DK	Autumn	25	13	58	OTB	Bacoma	240	800	53	16	25	35	C	1	1	0	1	1	1	1	1	0	0	1	282	11.75	27
DK	Autumn	25	13	58	OTB	Bacoma	240	800	53	16	23	49	C	1	1	0	1	1	1	1	1	0	1	1	451	18.7917	27
DK	Autumn	25	13	58	OTB	Bacoma	240	800	53	16	22	42	C	1	1	1	1	1	0	1	0	0	1	1	475	19.7917	27
DK	Autumn	25	13	58	OTB	Bacoma	240	800	53	16	23	29	C	0	1	1	0	1	0	1	1	0	0	1	499	20.7917	27
DK	Autumn	25	13	58	OTB	Bacoma	240	800	53	16	24	24	C	1	1	0	0	0	0	1	1	0	1	0	666	27.75	27
DK	Autumn	25	13	58	OTB	Bacoma	240	800	53	16	25	45	C	1	1	0	1	1	0	1	0	0	1	0	666	27.75	27
DK	Autumn	25	13	58	OTB	Bacoma	240	800	53	16	21	46	C	1	1	1	1	1	0	0	1	0	0	0	666	27.75	27
DK	Autumn	26	13	59	OTB	Bacoma	210	600	53	16	23	17	C	1	1	1	0	0	0	1	1	1	1	1	67	2.79167	27
DK	Autumn	26	13	59	OTB	Bacoma	210	600	53	16	24	12	C	1	0	0	0	1	0	0	1	0	1	1	121	5.04167	27
DK	Autumn	26	13	59	OTB	Bacoma	210	600	53	16	24	16	C	1	1	0	1	1	1	0	0	0	1	1	121	5.04167	27
DK	Autumn	26	13	59	OTB	Bacoma	210	600	53	16	24	33	C	1	1	0	1	1	0	1	1	1	1	1	121	5.04167	27
DK	Autumn	26	13	59	OTB	Bacoma	210	600	53	16	24	35	C	1	1	1	1	0	0	1	1	1	1	1	121	5.04167	27
DK	Autumn	26	13	59	OTB	Bacoma	210	600	53	16	22	9	C	1	1	0	1	1	0	1	1	0	1	1	146	6.08333	27
DK	Autumn	26	13	59	OTB	Bacoma	210	600	53	16	21	11	C	1	0	0	0	1	0	1	1	1	1	0	662	27.5833	27
DK	Autumn	26	13	59	OTB	Bacoma	210	600	53	16	24	21	C	1	0	0	0	1	0	0	1	0	1	0	662	27.5833	27
DK	Autumn	26	13	59	OTB	Bacoma	210	600	53	16	21	23	C	1	1	0	0	0	0	0	1	0	1	0	662	27.5833	27
DK	Autumn	26	13	59	OTB	Bacoma	210	600	53	16	25	25	C	1	1	0	0	1	0	1	0	0	1	0	662	27.5833	27
DK	Autumn	26	13	59	OTB	Bacoma	210	600	53	16	23	26	C	1	1	1	1	1	0	0	1	0	1	0	662	27.5833	27
DK	Autumn	26	13	59	OTB	Bacoma	210	600	53	16	18	30	C	1	1	0	1	1	1	1	1	0	1	0	662	27.5833	27
DK	Autumn	28	13	60	OTB	Bacoma	270	1000	46	15	21	46	C	1	1	1	0	1	0	1	1	0	1	1	6	0.25	23
DK	Autumn	28	13	60	OTB	Bacoma	270	1000	46	15	24	26	C	1	1	1	1	1	1	1	1	0	1	1	30	1.25	23
DK	Autumn	28	13	60	OTB	Bacoma	270	1000	46	15	24	60	C	1	1	0	1	1	0	1	0	0	1	1	66	2.75	23
DK	Autumn	28	13	60	OTB	Bacoma	270	1000	46	15	23	60	C	1	1	0	1	1	1	1	1	0	1	1	66	2.75	23
DK	Autumn	28	13	60	OTB	Bacoma	270	1000	46	15	25	60	C	1	1	0	0	1	1	0	0	0	0	1	66	2.75	23
DK	Autumn	28	13	60	OTB	Bacoma	270	1000	46	15	22	60	C	1	1	0	0	0	0	1	0	0	0	1	66	2.75	23
DK	Autumn	28	13	60	OTB	Bacoma	270	1000	46	15	22	22	C	1	0	1	0	0	0	1	1	0	0	1	71	2.95833	23
DK	Autumn	28	13	60	OTB	Bacoma	270	1000	46	15	23	34	C	1	1	0	1	1	1	0	1	0	0	1	71	2.95833	23
DK	Autumn	28	13	60	OTB	Bacoma	270	1000	46	15	22	44	C	1	1	0	1	1	0	1	1	0	1	1	71	2.95833	23
DK	Autumn	28	13	60	OTB	Bacoma	270	1000	46	15	24	22	C	1	0	0	0	0	0	1	0	0	1	1	90	3.75	23
DK	Autumn	28	13	60	OTB	Bacoma	270	1000	46	15	24	31	C	1	1	1	1	1	0	1	1	1	1	1	90	3.75	23
DK	Autumn	28	13	60	OTB	Bacoma	270	1000	46	15	23	24	C	1	1	1	1	1	0	0	0	0	1	1	91	3.79167	23
DK	Autumn	28	13	60	OTB	Bacoma	270	1000	46	15	23	25	C	1	0	1	0	1	0	1	1	0	1	1	91	3.79167	23
DK	Autumn	28	13	60	OTB	Bacoma	270	1000	46	15	23	22	C	1	0	0	0	1	0	1	1	1	1	1	114	4.75	23
DK	Autumn	28	13	60	OTB	Bacoma	270	1000	46	15	23	22	C	0	0	0	0	1	0	1	0	0	0	1	138	5.75	23
DK	Autumn	28	13	60	OTB	Bacoma	270	1000	46	15	22	51	C	1	1	1	1	1	1	0	1	0	1	1	138	5.75	23
DK	Autumn	28	13	60	OTB	Bacoma	270	1000	46	15	23	60	C	1	0	1	0	0	0	1	0	1	1	1	138	5.75	23
DK	Autumn	28	13	60	OTB	Bacoma	270	1000	46	15	23	22	C	0	0	0	0	0	0	1	1	0	1	1	162	6.75	23
DK	Autumn	28	13	60	OTB	Bacoma	270	1000	46	15	24	35	C	1	0	0	1	1	0	1	0	0	1	1	162	6.75	23
DK	Autumn	28	13	60	OTB	Bacoma	270	1000	46	15	20	49	C	1	1	0	0	1	0	1	0	0	1	1	162	6.75	23
DK	Autumn	28	13	60	OTB	Bacoma	270	1000	46	15	22	57	C	0	1	0	1	1	0	1	1	0	1	1	162	6.75	23
DK	Autumn	28	13	60	OTB	Bacoma	270	1000	46	15	24	60	C	1	1	0	1	1	0	1	1	0	1	1	162	6.75	23
DK	Autumn	28	13	60	OTB	Bacoma	270	1000	46	15	21	60	C	1	1	1	1	1	0	1	1	1	1	1	185	7.70833	23
DK	Autumn	28	13	60	OTB	Bacoma	270	1000	46	15	24	22	C	0	1	0	0	1	0	1	0	0	1	1	210	8.75	23
DK	Autumn	28	13	60	OTB	Bacoma	270	1000	46	15	21	22	C	1	0	0	0	1	0	1	0	0	1	1	299	12.4583	23
DK	Autumn	28	13	60	OTB	Bacoma	270	1000	46	15	24	22	C	1	1	0	1	1	0	1	1	0	1	1	355	14.7917	23
DK	Autumn	28	13	60	OTB	Bacoma	270	1000	46	15	20	42	C	0	1	1	1	1	0	1	0	0	1	1	379	15.7917	23
DK	Autumn	28	13	60	OTB	Bacoma	270	1000	46	15	23	22	C	0	0	0	0	1	0	1	0	0	1	1	570	23	23
DK	Autumn	28	13	60	OTB	Bacoma	270	1000	46	15	24	22	C	0	0	0	1	1	0	1	1	0	1	1	570	23	23
DK	Autumn	28	13	60	OTB	Bacoma	270	1000	46	15	24	29	C	0	1	1	1	1	0	1	1	0	1	1	570	23	23
DK	Autumn	28	13	60	OTB	Bacoma	270	1000	46	15	22	37	C	1	1	0	1	1	1	1	1	0	0	0	570	23	23
DK	Autumn	29	13	61	OTB	Bacoma	180	1100	46	15	22	2	C	1	1	0	0	0	0	1	1	0	1	1	25	1.04167	23
DK	Autumn	29	13	61	OTB	Bacoma	180	1100	46	15	24	44	C	1	1	0	1	1	1	1	1	0	1	1	38	1.58333	23
DK	Autumn	29	13	61	OTB	Bacoma	180	1100	46	15	20	40	C	1	1	1	1	1	0	1	1	0	1	1	39	1.625	23
DK	Autumn	29	13	61	OTB	Bacoma	180	1100	46	15	23	44	C	1	1	0	1	1	0	1	1	0	1	1	50	2.08333	23
DK	Autumn	29	13	61	OTB	Bacoma	180	1100	46	15	22	44	C	1	1	0	1	1	1	1	1	0	0	1	62	2.58333	23
DK	Autumn	29	13	61	OTB	Bacoma	180	1100	46	15	24	44	C	1	1	1	1	1	0	1	1	1	1	1	62	2.58333	23
DK	Autumn	29	13	61	OTB	Bacoma	180	1100	46	15	22	44	C	1	0	0	1	0	1	1	1	1	1	1	67	2.79167	23
DK	Autumn	29	13	61	OTB	Bacoma	180	1100	46	15	22	44	C	1	1	0	0	1	0	1	1	0	1	1	67	2.79167	23
DK	Autumn	29	13	61	OTB	Bacoma	180	1100	46	15	22	19	C	1	1	1	1	1	0	0	1	0	1	1	68	2.83333	23
DK	Autumn	29	13	61	OTB	Bacoma	180	1100	46	15	22	2	C	1	0	0	0	1	0	1	1	1	1	1	86	3.58333	23
DK	Autumn	29	13	61	OTB	Bacoma	180	1100	46	15	24	15	C	0	1	0	1	1	0	1	1	0	1	1	87	3.625	23
DK	Autumn	29	13	61	OTB	Bacoma	180	1100	46	15	23	16	C	1	0	0	0	1	0	1	1	1	1	1	87	3.625	23
DK	Autumn	29	13	61	OTB	Bacoma	180	1100	46	15	21	27	C	1	1	1	1	1	0	1	1	0	1	1	87	3.625	23
DK	Autumn	29	13	61	OTB	Bacoma	180	1100	46	15	21	2	C	1	0	0	1	1	0	1	1	0	1	1	110	4.58333	23
DK	Autumn	29	13	61	OTB	Bacoma	180	1100	46	15	22	14	C	1	0	1	1	1	0	1	1	1	1	1	111	4.625	23
DK	Autumn	29	13	61	OTB	Bacoma	180	1100	46	15	23	2	C	1	1	0	0	1	0	1	1	1	1	1	134	5.58333	23
DK	Autumn	29	13	61	OTB	Bacoma	180	1100	46	15	22	2	C	1	0	0	1	1	0	1	0	0	1	1	134	5.58333	23
DK	Autumn	29	13	61	OTB	Bacoma	180	1100	46	15	22	2	C	1	0	0	0	0	0	1	1	0	1	1	134	5.58333	23
DK	Autumn	29	13	61	OTB	Bacoma	180	1100	46	15	24	10	C	1	1	0	0	1	1	1	1	0	1	1	159	6.625	23
DK	Autumn	29	13	61	OTB	Bacoma	180	1100	46	15	22	2	C	0	0	0	1	1	0	1	1	1	1	1	182	7.58333	23
DK	Autumn	29	13	61	OTB	Bacoma	180	1100	46	15	24	44	C	1	0	0	1	0	0	1	1	0	1	1	182	7.58333	23
DK	Autumn	29	13	61	OTB	Bacoma	180	1100	46	15	24	31	C	0	1	0	1	1	0	1	1	0	1	1	183	7.625	23
DK	Autumn	29	13	61	OTB	Bacoma	180	1100	46	15	23	2	C	1	0	0	0	1	1	1	1	1	1	1	231	9.625	23
DK	Autumn	29	13	61	OTB	Bacoma	180	1100	46	15	23	44	C	1	1	0	0	0	0	1	1	1	1	1	279	11.625	23
DK	Autumn	29	13	61	OTB	Bacoma	180	1100	46	15	23	2	C	1	1	0	1	1	0	1	1	1	1	1	326	13.5833	23
DK	Autumn	29	13	61	OTB	Bacoma	180	1100	46	15	21	2	C	1	1	0	1	1	0	1	1	0	1	1	326	13.5833	23
DK	Autumn	29	13	61	OTB	Bacoma	180	1100	46	15	22	2	C	0	0	0	0	1	0	1	1	0	1	1	326	13.5833	23
DK	Autumn	29	13	61	OTB	Bacoma	180	1100	46	15	22	26	C	1	1	0	1	1	0	1	1	1	1	1	327	13.625	23
DK	Autumn	29	13	61	OTB	Bacoma	180	1100	46	15	21	23	C	1	1	0	1	1	1	1	1	0	1	1	471	19.625	23
DK	Autumn	29	13	61	OTB	Bacoma	180	1100	46	15	22	7	C	1	0	0	1	1	1	1	1	0	1	0	567	23	23
DK	Autumn	29	13	61	OTB	Bacoma	180	1100	46	15	23	8	C	1	1	0	1	1	1	1	1	0	1	0	567	23	23
DK	Autumn	29	13	61	OTB	Bacoma	180	1100	46	15	23	20	C	1	1	0	1	1	1	0	1	0	1	0	567	23	23
DK	Autumn	29	13	61	OTB	Bacoma	180	1100	46	15	24	41	C	1	1	0	1	1	0	1	1	0	1	0	567	23	23
DK	Autumn	31	13	62	OTB	T90	210	550	46	15	23	50	C	1	1	0	1	1	1	0	0	0	0	1	6	0.25	22
DK	Autumn	31	13	62	OTB	T90	210	550	46	15	22	29	C	1	1	1	0	1	1	1	1	0	1	1	31	1.29167	22
DK	Autumn	31	13	62	OTB	T90	210	550	46	15	22	21	C	1	0	0	0	1	0	1	0	0	1	1	48	2	22
DK	Autumn	31	13	62	OTB	T90	210	550	46	15	23	44	C	1	1	1	0	1	1	1	1	1	1	1	48	2	22
DK	Autumn	31	13	62	OTB	T90	210	550	46	15	21	50	C	0	1	0	1	1	0	1	1	1	1	1	48	2	22
DK	Autumn	31	13	62	OTB	T90	210	550	46	15	22	50	C	1	0	0	0	1	0	1	1	1	0	1	67	2.79167	22
DK	Autumn	31	13	62	OTB	T90	210	550	46	15	24	21	B	0	0	0	0	1	0	1	1	0	0	1	91	3.79167	22
DK	Autumn	31	13	62	OTB	T90	210	550	46	15	23	38	C	1	1	1	1	1	0	1	0	0	0	1	91	3.79167	22
DK	Autumn	31	13	62	OTB	T90	210	550	46	15	23	50	C	1	1	0	1	1	1	1	1	0	1	1	91	3.79167	22
DK	Autumn	31	13	62	OTB	T90	210	550	46	15	21	50	C	1	1	1	1	1	0	1	1	0	1	1	91	3.79167	22
DK	Autumn	31	13	62	OTB	T90	210	550	46	15	22	28	C	1	1	1	1	1	0	1	1	1	1	1	92	3.83333	22
DK	Autumn	31	13	62	OTB	T90	210	550	46	15	21	21	B	1	0	0	0	1	0	1	1	0	1	1	115	4.79167	22
DK	Autumn	31	13	62	OTB	T90	210	550	46	15	22	21	B	0	0	1	0	0	0	0	0	0	1	1	115	4.79167	22
DK	Autumn	31	13	62	OTB	T90	210	550	46	15	21	21	C	0	0	0	0	0	0	0	1	0	1	1	115	4.79167	22
DK	Autumn	31	13	62	OTB	T90	210	550	46	15	22	21	C	1	0	0	0	1	1	1	0	0	1	1	115	4.79167	22
DK	Autumn	31	13	62	OTB	T90	210	550	46	15	23	33	C	0	0	0	0	0	0	1	1	0	1	1	115	4.79167	22
DK	Autumn	31	13	62	OTB	T90	210	550	46	15	23	50	C	1	0	0	0	1	0	1	1	0	1	1	115	4.79167	22
DK	Autumn	31	13	62	OTB	T90	210	550	46	15	22	21	C	1	0	0	0	1	0	1	0	0	1	1	139	5.79167	22
DK	Autumn	31	13	62	OTB	T90	210	550	46	15	23	41	C	1	1	1	1	1	0	1	1	1	1	1	139	5.79167	22
DK	Autumn	31	13	62	OTB	T90	210	550	46	15	24	50	B	0	0	0	0	0	0	1	0	0	1	1	139	5.79167	22
DK	Autumn	31	13	62	OTB	T90	210	550	46	15	26	50	B	0	0	0	0	1	0	0	0	0	1	1	187	7.79167	22
DK	Autumn	31	13	62	OTB	T90	210	550	46	15	24	32	C	0	0	0	0	1	0	0	1	0	1	1	188	7.83333	22
DK	Autumn	31	13	62	OTB	T90	210	550	46	15	22	21	B	0	0	0	0	1	0	0	1	1	1	1	212	8.83333	22
DK	Autumn	31	13	62	OTB	T90	210	550	46	15	24	37	C	0	0	1	1	1	0	1	1	1	1	1	212	8.83333	22
DK	Autumn	31	13	62	OTB	T90	210	550	46	15	22	21	C	1	0	0	0	1	0	1	1	1	1	1	236	9.83333	22
DK	Autumn	31	13	62	OTB	T90	210	550	46	15	22	43	C	1	1	0	1	1	0	1	1	0	1	1	236	9.83333	22
DK	Autumn	31	13	62	OTB	T90	210	550	46	15	23	50	C	0	0	0	0	0	1	1	1	0	0	1	332	13.8333	22
DK	Autumn	31	13	62	OTB	T90	210	550	46	15	22	21	A	0	0	0	0	0	0	0	0	0	1	1	356	14.8333	22
DK	Autumn	31	13	62	OTB	T90	210	550	46	15	24	50	C	0	0	1	0	0	0	1	0	0	1	1	379	15.7917	22
DK	Autumn	31	13	62	OTB	T90	210	550	46	15	21	21	C	1	1	0	1	1	0	1	1	1	1	1	380	15.8333	22
DK	Autumn	31	13	62	OTB	T90	210	550	46	15	24	21	B	0	0	0	0	0	0	1	0	0	0	0	547	22	22
DK	Autumn	31	13	62	OTB	T90	210	550	46	15	22	49	C	1	0	0	0	1	0	1	0	0	1	0	547	22	22
DK	Autumn	31	13	62	OTB	T90	210	550	46	15	23	30	C	1	1	1	1	1	0	1	1	0	1	0	548	22	22
DK	Autumn	31	13	62	OTB	T90	210	550	46	15	27	31	C	1	1	1	1	1	0	1	1	0	1	0	548	22	22
DK	Autumn	32	13	63	OTB	T90	210	600	46	15	24	13	C	1	1	1	1	1	1	1	1	0	1	1	45	1.875	13
DK	Autumn	32	13	63	OTB	T90	210	600	46	15	25	7	C	1	1	0	1	1	1	1	1	1	1	1	87	3.625	13
DK	Autumn	32	13	63	OTB	T90	210	600	46	15	23	7	C	1	0	0	0	0	0	1	1	1	1	1	87	3.625	13
DK	Autumn	32	13	63	OTB	T90	210	600	46	15	21	28	C	1	1	0	1	1	1	1	1	1	1	1	87	3.625	13
DK	Autumn	32	13	63	OTB	T90	210	600	46	15	24	31	C	1	0	0	0	0	0	1	1	0	1	1	87	3.625	13
DK	Autumn	32	13	63	OTB	T90	210	600	46	15	23	31	C	1	0	0	1	1	0	1	1	0	1	1	111	4.625	13
DK	Autumn	32	13	63	OTB	T90	210	600	46	15	22	19	C	1	0	1	1	1	0	1	1	1	1	1	112	4.66667	13
DK	Autumn	32	13	63	OTB	T90	210	600	46	15	21	20	C	1	0	0	0	1	0	1	1	1	1	1	112	4.66667	13
DK	Autumn	32	13	63	OTB	T90	210	600	46	15	24	7	C	1	0	0	1	1	1	1	1	1	1	1	135	5.625	13
DK	Autumn	32	13	63	OTB	T90	210	600	46	15	25	7	C	1	1	1	1	1	0	1	1	0	1	1	135	5.625	13
DK	Autumn	32	13	63	OTB	T90	210	600	46	15	23	7	B	0	0	0	0	0	0	1	1	0	1	1	135	5.625	13
DK	Autumn	32	13	63	OTB	T90	210	600	46	15	22	25	C	1	0	0	0	1	0	1	0	0	1	1	135	5.625	13
DK	Autumn	32	13	63	OTB	T90	210	600	46	15	24	31	C	1	1	0	1	1	0	1	1	1	1	1	135	5.625	13
DK	Autumn	32	13	63	OTB	T90	210	600	46	15	24	31	C	1	0	1	0	1	1	1	1	0	1	1	135	5.625	13
DK	Autumn	32	13	63	OTB	T90	210	600	46	15	23	31	C	1	0	1	0	0	0	1	1	1	1	1	135	5.625	13
DK	Autumn	32	13	63	OTB	T90	210	600	46	15	23	17	C	1	0	0	0	0	1	1	1	1	1	1	160	6.66667	13
DK	Autumn	32	13	63	OTB	T90	210	600	46	15	23	31	B	1	0	0	0	0	0	1	1	0	1	1	183	7.625	13
DK	Autumn	32	13	63	OTB	T90	210	600	46	15	21	31	C	1	0	0	1	1	1	1	1	0	1	1	208	8.66667	13
DK	Autumn	32	13	63	OTB	T90	210	600	46	15	23	22	C	1	1	1	1	1	0	1	1	1	1	1	209	8.70833	13
DK	Autumn	32	13	63	OTB	T90	210	600	46	15	23	31	C	1	1	0	1	1	1	1	1	1	1	1	232	9.66667	13
DK	Autumn	32	13	63	OTB	T90	210	600	46	15	22	7	B	1	0	0	0	1	0	1	1	0	1	1	303	12	13
DK	Autumn	32	13	63	OTB	T90	210	600	46	15	22	31	C	1	0	1	0	1	0	1	1	1	1	1	328	13	13
DK	Autumn	34	13	64	OTB	T90	270	250	66	15	22	27	C	1	1	1	1	1	0	1	1	0	1	1	23	0.958333	17
DK	Autumn	34	13	64	OTB	T90	270	250	66	15	24	27	B	0	0	1	0	0	0	1	0	0	0	1	66	2.75	17
DK	Autumn	34	13	64	OTB	T90	270	250	66	15	23	27	C	1	0	0	0	1	0	1	1	0	1	1	114	4.75	17
DK	Autumn	34	13	64	OTB	T90	270	250	66	15	24	27	C	1	1	0	0	0	0	1	0	0	1	1	114	4.75	17
DK	Autumn	34	13	64	OTB	T90	270	250	66	15	24	27	C	1	1	1	0	1	0	1	0	0	1	1	114	4.75	17
DK	Autumn	34	13	64	OTB	T90	270	250	66	15	20	27	B	1	0	1	0	0	0	1	0	0	0	1	138	5.75	17
DK	Autumn	34	13	64	OTB	T90	270	250	66	15	24	27	C	1	0	0	0	1	0	0	0	1	1	1	162	6.75	17
DK	Autumn	34	13	64	OTB	T90	270	250	66	15	21	27	B	1	0	0	0	0	0	1	0	0	0	1	235	9.79167	17
DK	Autumn	34	13	64	OTB	T90	270	250	66	15	23	27	C	1	0	1	0	1	0	1	1	0	1	1	259	10.7917	17
DK	Autumn	34	13	64	OTB	T90	270	250	66	15	24	27	C	0	0	0	0	1	0	1	0	0	1	1	282	11.75	17
DK	Autumn	34	13	64	OTB	T90	270	250	66	15	23	27	C	0	0	1	0	1	0	0	0	0	1	1	282	11.75	17
DK	Autumn	34	13	64	OTB	T90	270	250	66	15	23	27	C	1	1	1	1	1	0	1	1	1	1	1	331	13.7917	17
DK	Autumn	34	13	64	OTB	T90	270	250	66	15	23	27	C	1	0	1	0	0	0	1	0	0	1	1	426	17	17
DK	Autumn	35	13	65	OTB	T90	180	100	69	15	24	5	C	0	0	0	0	1	0	1	1	1	1	1	15	0.625	21
DK	Autumn	35	13	65	OTB	T90	180	100	69	15	25	14	C	1	1	1	1	1	0	1	1	0	1	1	86	3.58333	21
DK	Autumn	35	13	65	OTB	T90	180	100	69	15	21	19	C	1	0	1	1	0	0	1	1	0	1	1	86	3.58333	21
DK	Autumn	35	13	65	OTB	T90	180	100	69	15	23	22	B	1	1	0	0	0	0	1	1	1	1	1	86	3.58333	21
DK	Autumn	35	13	65	OTB	T90	180	100	69	15	23	24	C	1	0	0	1	1	0	1	1	1	1	1	86	3.58333	21
DK	Autumn	35	13	65	OTB	T90	180	100	69	15	21	24	C	1	0	0	0	0	0	1	1	1	1	1	86	3.58333	21
DK	Autumn	35	13	65	OTB	T90	180	100	69	15	23	5	C	1	0	0	1	1	0	1	1	0	1	1	110	4.58333	21
DK	Autumn	35	13	65	OTB	T90	180	100	69	15	23	5	B	0	0	0	0	0	0	0	0	0	1	1	110	4.58333	21
DK	Autumn	35	13	65	OTB	T90	180	100	69	15	22	5	C	1	0	0	0	0	1	1	1	1	1	1	110	4.58333	21
DK	Autumn	35	13	65	OTB	T90	180	100	69	15	23	15	C	1	1	1	1	1	0	1	1	0	1	1	110	4.58333	21
DK	Autumn	35	13	65	OTB	T90	180	100	69	15	23	23	B	1	0	0	0	0	0	0	1	1	1	1	110	4.58333	21
DK	Autumn	35	13	65	OTB	T90	180	100	69	15	22	24	C	1	0	0	0	0	0	1	1	0	0	1	110	4.58333	21
DK	Autumn	35	13	65	OTB	T90	180	100	69	15	24	24	C	1	0	0	1	1	0	1	1	1	1	1	110	4.58333	21
DK	Autumn	35	13	65	OTB	T90	180	100	69	15	24	24	C	1	0	0	1	1	0	1	0	1	1	1	110	4.58333	21
DK	Autumn	35	13	65	OTB	T90	180	100	69	15	24	24	C	1	1	0	1	0	0	1	1	1	1	1	110	4.58333	21
DK	Autumn	35	13	65	OTB	T90	180	100	69	15	24	24	C	1	0	0	1	1	0	1	1	1	1	1	110	4.58333	21
DK	Autumn	35	13	65	OTB	T90	180	100	69	15	24	5	C	1	0	0	0	1	1	1	1	1	1	1	111	4.625	21
DK	Autumn	35	13	65	OTB	T90	180	100	69	15	24	11	C	1	1	0	1	1	1	1	1	1	1	1	111	4.625	21
DK	Autumn	35	13	65	OTB	T90	180	100	69	15	23	5	C	1	0	0	1	1	0	1	1	1	1	1	134	5.58333	21
DK	Autumn	35	13	65	OTB	T90	180	100	69	15	23	5	C	1	0	0	1	1	0	1	1	1	1	1	134	5.58333	21
DK	Autumn	35	13	65	OTB	T90	180	100	69	15	23	5	B	1	0	0	0	1	0	1	1	1	1	1	134	5.58333	21
DK	Autumn	35	13	65	OTB	T90	180	100	69	15	24	17	C	1	1	0	1	1	1	1	1	1	1	1	134	5.58333	21
DK	Autumn	35	13	65	OTB	T90	180	100	69	15	23	18	C	1	1	0	1	1	1	1	1	1	1	1	134	5.58333	21
DK	Autumn	35	13	65	OTB	T90	180	100	69	15	23	21	C	1	0	1	1	0	0	1	1	0	1	1	134	5.58333	21
DK	Autumn	35	13	65	OTB	T90	180	100	69	15	21	24	C	1	0	1	1	1	0	1	1	1	1	1	134	5.58333	21
DK	Autumn	35	13	65	OTB	T90	180	100	69	15	20	24	C	0	0	0	0	0	0	1	1	1	1	1	134	5.58333	21
DK	Autumn	35	13	65	OTB	T90	180	100	69	15	22	24	B	1	0	0	0	0	0	0	0	0	1	1	134	5.58333	21
DK	Autumn	35	13	65	OTB	T90	180	100	69	15	24	24	C	0	0	0	1	1	0	1	1	1	1	1	134	5.58333	21
DK	Autumn	35	13	65	OTB	T90	180	100	69	15	22	24	C	1	0	0	1	1	1	1	1	1	1	1	134	5.58333	21
DK	Autumn	35	13	65	OTB	T90	180	100	69	15	24	9	C	1	0	0	1	1	0	1	1	1	1	1	135	5.625	21
DK	Autumn	35	13	65	OTB	T90	180	100	69	15	24	24	C	1	0	0	0	0	0	1	1	0	1	1	158	6.58333	21
DK	Autumn	35	13	65	OTB	T90	180	100	69	15	23	5	C	1	1	0	1	1	0	1	1	1	1	1	208	8.66667	21
DK	Autumn	35	13	65	OTB	T90	180	100	69	15	24	12	C	1	0	0	1	1	0	1	1	1	1	1	231	9.625	21
DK	Autumn	35	13	65	OTB	T90	180	100	69	15	23	5	B	1	0	0	1	1	0	0	0	1	1	1	255	10.625	21
DK	Autumn	35	13	65	OTB	T90	180	100	69	15	24	15	C	1	1	0	1	1	0	1	1	1	1	1	255	10.625	21
DK	Autumn	35	13	65	OTB	T90	180	100	69	15	21	24	C	0	0	1	0	0	0	1	1	1	1	1	255	10.625	21
DK	Autumn	35	13	65	OTB	T90	180	100	69	15	21	5	B	1	0	0	0	0	0	0	1	0	1	1	351	14.625	21
DK	Autumn	35	13	65	OTB	T90	180	100	69	15	21	5	B	1	0	0	0	0	0	0	1	1	1	1	423	17.625	21
DK	Autumn	35	13	65	OTB	T90	180	100	69	15	21	5	C	1	0	0	0	0	0	0	1	1	1	0	518	21	21
DK	Autumn	35	13	65	OTB	T90	180	100	69	15	23	5	C	0	0	0	0	1	0	1	1	0	1	0	518	21	21
DK	Autumn	35	13	65	OTB	T90	180	100	69	15	22	5	B	1	0	0	0	0	0	0	0	0	1	0	518	21	21
DK	Autumn	35	13	65	OTB	T90	180	100	69	15	21	20	B	1	0	0	1	1	0	1	1	0	1	0	518	21	21
DK	Autumn	35	13	65	OTB	T90	180	100	69	15	23	24	C	1	0	0	1	1	0	1	1	1	1	0	518	21	21
DK	Autumn	35	13	65	OTB	T90	180	100	69	15	23	4	B	1	0	0	0	0	0	1	1	0	1	0	519	21	21
DK	Winter	2	14	66	OTB	T90	180	1500	46	9	23	31	C	1	1	0	1	1	1	0	1	0	1	1	188	7.83333	28
DK	Winter	2	14	66	OTB	T90	180	1500	46	9	22	74	C	1	0	1	1	0	1	0	1	1	1	1	283	11.7917	28
DK	Winter	2	14	66	OTB	T90	180	1500	46	9	23	50	B	1	0	0	0	0	1	0	0	1	1	1	355	14.7917	28
DK	Winter	2	14	66	OTB	T90	180	1500	46	9	22	32	C	1	0	1	0	0	1	1	1	0	1	1	356	14.8333	28
DK	Winter	2	14	66	OTB	T90	180	1500	46	9	25	60	C	1	0	0	1	1	0	0	1	1	1	1	379	15.7917	28
DK	Winter	2	14	66	OTB	T90	180	1500	46	9	21	43	C	1	0	1	0	0	1	1	1	1	1	1	380	15.8333	28
DK	Winter	2	14	66	OTB	T90	180	1500	46	9	20	77	C	1	0	1	0	0	0	1	1	1	1	0	395	16.4583	28
DK	Winter	2	14	66	OTB	T90	180	1500	46	9	24	80	C	1	1	0	1	1	1	1	1	0	1	0	395	16.4583	28
DK	Winter	2	14	66	OTB	T90	180	1500	46	9	21	47	C	1	0	0	1	0	1	1	1	1	1	0	395	16.4583	28
DK	Winter	2	14	66	OTB	T90	180	1500	46	9	21	63	B	1	0	0	0	0	0	1	1	0	1	0	395	16.4583	28
DK	Winter	2	14	66	OTB	T90	180	1500	46	9	25	72	C	1	0	1	1	1	1	1	1	1	1	0	395	16.4583	28
DK	Winter	2	14	66	OTB	T90	180	1500	46	9	23	18	C	1	0	1	0	1	0	0	1	0	1	0	395	16.4583	28
DK	Winter	2	14	66	OTB	T90	180	1500	46	9	22	26	C	0	0	0	0	1	0	1	1	0	1	0	395	16.4583	28
DK	Winter	2	14	66	OTB	T90	180	1500	46	9	22	27	B	1	0	1	0	0	0	1	1	1	1	0	395	16.4583	28
DK	Winter	2	14	66	OTB	T90	180	1500	46	9	21	51	C	1	1	1	0	1	1	0	1	0	1	0	395	16.4583	28
DK	Winter	2	14	66	OTB	T90	180	1500	46	9	22	52	B	1	0	0	0	1	0	1	1	1	1	0	395	16.4583	28
DK	Winter	2	14	66	OTB	T90	180	1500	46	9	24	71	C	1	0	1	0	0	1	1	1	1	1	0	395	16.4583	28
DK	Winter	2	14	66	OTB	T90	180	1500	46	9	22	46	C	1	0	1	1	1	1	1	1	1	1	0	395	16.4583	28
DK	Winter	2	14	66	OTB	T90	180	1500	46	9	23	29	C	1	1	0	0	0	1	1	1	0	1	0	395	16.4583	28
DK	Winter	2	14	66	OTB	T90	180	1500	46	9	25	44	A	0	0	0	0	0	0	0	0	1	1	0	395	16.4583	28
DK	Winter	2	14	66	OTB	T90	180	1500	46	9	21	45	C	1	0	0	0	0	1	1	1	1	1	0	395	16.4583	28
DK	Winter	2	14	66	OTB	T90	180	1500	46	9	19	75	C	1	0	1	1	1	1	1	0	0	1	0	395	16.4583	28
DK	Winter	2	14	66	OTB	T90	180	1500	46	9	19	77	C	1	0	0	0	1	0	1	0	1	1	0	395	16.4583	28
DK	Winter	2	14	66	OTB	T90	180	1500	46	9	21	30	B	1	0	0	0	0	0	1	1	1	1	0	395	16.4583	28
DK	Winter	2	14	66	OTB	T90	180	1500	46	9	25	48	C	1	0	0	0	0	0	1	1	1	1	0	395	16.4583	28
DK	Winter	2	14	66	OTB	T90	180	1500	46	9	20	36	A	0	0	1	0	0	0	0	0	0	0	0	395	16.4583	28
DK	Winter	2	14	66	OTB	T90	180	1500	46	9	22	33	C	0	0	0	0	0	0	0	1	0	1	0	395	16.4583	28
DK	Winter	2	14	66	OTB	T90	180	1500	46	9	21	24	C	1	0	1	0	0	0	0	1	1	1	0	395	16.4583	28
DK	Winter	2	14	66	OTB	T90	180	1500	46	9	21	38	C	1	0	0	0	1	0	1	1	0	1	0	395	16.4583	28
DK	Winter	2	14	66	OTB	T90	180	1500	46	9	24	41	C	1	0	1	0	0	0	1	1	1	1	0	691	28	28
DK	Winter	3	14	67	OTB	T90	240	1600	46	9	20	12	C	1	1	1	1	1	0	0	0	1	1	1	135	5.625	33
DK	Winter	3	14	67	OTB	T90	240	1600	46	9	24	36	C	1	1	0	1	1	1	1	1	1	1	1	207	8.625	33
DK	Winter	3	14	67	OTB	T90	240	1600	46	9	23	2	C	1	0	0	1	0	0	1	1	1	1	1	352	14.6667	33
DK	Winter	3	14	67	OTB	T90	240	1600	46	9	21	13	B	0	0	0	0	0	0	1	1	1	1	1	375	15.625	33
DK	Winter	3	14	67	OTB	T90	240	1600	46	9	23	33	C	1	0	0	0	1	0	1	1	1	1	1	375	15.625	33
DK	Winter	3	14	67	OTB	T90	240	1600	46	9	22	20	C	1	0	0	0	0	1	1	1	1	1	0	391	16.2917	33
DK	Winter	3	14	67	OTB	T90	240	1600	46	9	22	24	C	1	1	0	1	0	0	1	1	1	1	0	391	16.2917	33
DK	Winter	3	14	67	OTB	T90	240	1600	46	9	24	7	C	1	0	0	0	0	0	1	1	1	1	0	399	16.625	33
DK	Winter	3	14	67	OTB	T90	240	1600	46	9	22	9	C	1	0	1	0	1	0	1	1	1	1	0	399	16.625	33
DK	Winter	3	14	67	OTB	T90	240	1600	46	9	22	16	B	1	0	1	0	0	0	1	1	0	1	0	399	16.625	33
DK	Winter	3	14	67	OTB	T90	240	1600	46	9	23	40	C	0	0	1	1	1	0	0	1	1	1	0	399	16.625	33
DK	Winter	3	14	67	OTB	T90	240	1600	46	9	21	41	C	1	0	0	1	1	0	1	1	0	1	0	399	16.625	33
DK	Winter	3	14	67	OTB	T90	240	1600	46	9	21	49	C	1	0	0	1	0	0	1	1	1	1	0	399	16.625	33
DK	Winter	3	14	67	OTB	T90	240	1600	46	9	23	25	C	1	0	0	0	0	0	1	1	1	1	0	423	17.625	33
DK	Winter	3	14	67	OTB	T90	240	1600	46	9	20	6	B	1	0	0	0	0	0	1	1	1	1	0	447	18.625	33
DK	Winter	3	14	67	OTB	T90	240	1600	46	9	23	18	C	1	0	0	0	0	0	1	1	0	1	0	447	18.625	33
DK	Winter	3	14	67	OTB	T90	240	1600	46	9	25	22	B	1	0	0	0	0	0	1	1	1	1	0	447	18.625	33
DK	Winter	3	14	67	OTB	T90	240	1600	46	9	20	23	B	0	0	0	0	0	0	1	1	1	1	0	447	18.625	33
DK	Winter	3	14	67	OTB	T90	240	1600	46	9	22	17	C	1	0	0	1	1	0	1	1	1	1	0	471	19.625	33
DK	Winter	3	14	67	OTB	T90	240	1600	46	9	22	34	B	1	0	1	0	1	0	1	1	1	1	0	471	19.625	33
DK	Winter	3	14	67	OTB	T90	240	1600	46	9	24	39	C	1	0	0	0	1	0	1	1	1	1	0	471	19.625	33
DK	Winter	3	14	67	OTB	T90	240	1600	46	9	22	50	C	0	0	0	0	0	0	1	1	1	1	0	471	19.625	33
DK	Winter	3	14	67	OTB	T90	240	1600	46	9	24	8	C	1	0	0	0	0	1	1	1	1	1	0	495	20.625	33
DK	Winter	3	14	67	OTB	T90	240	1600	46	9	22	31	C	1	0	0	1	0	0	1	1	1	1	0	519	21.625	33
DK	Winter	3	14	67	OTB	T90	240	1600	46	9	18	5	B	1	0	0	0	0	0	0	1	0	1	0	543	22.625	33
DK	Winter	3	14	67	OTB	T90	240	1600	46	9	22	38	C	1	1	0	1	1	1	1	1	1	1	0	566	23.5833	33
DK	Winter	3	14	67	OTB	T90	240	1600	46	9	22	45	C	0	0	1	0	0	0	0	0	1	1	0	566	23.5833	33
DK	Winter	3	14	67	OTB	T90	240	1600	46	9	22	27	C	1	0	0	0	0	0	1	1	1	1	0	591	24.625	33
DK	Winter	3	14	67	OTB	T90	240	1600	46	9	20	3	B	1	0	1	0	0	0	0	0	0	1	0	615	25.625	33
DK	Winter	3	14	67	OTB	T90	240	1600	46	9	23	37	B	1	0	0	0	0	0	0	1	1	1	0	663	27.625	33
DK	Winter	3	14	67	OTB	T90	240	1600	46	9	21	32	B	0	0	0	0	0	0	0	0	0	1	0	687	28.625	33
DK	Winter	3	14	67	OTB	T90	240	1600	46	9	18	10	B	1	0	0	0	1	0	1	0	0	1	0	807	33	33
DK	Winter	7	14	68	OTB	T90	180	1200	46	8	23	25	C	1	0	1	1	0	1	0	1	1	1	1	116	4.83333	23
DK	Winter	7	14	68	OTB	T90	180	1200	46	8	19	33	C	1	1	0	0	0	1	0	0	1	1	1	212	8.83333	23
DK	Winter	7	14	68	OTB	T90	180	1200	46	8	24	29	C	1	0	0	0	1	0	0	1	0	1	1	260	10.8333	23
DK	Winter	7	14	68	OTB	T90	180	1200	46	8	23	44	C	1	0	1	0	0	1	1	1	1	1	1	308	12.8333	23
DK	Winter	7	14	68	OTB	T90	180	1200	46	8	22	47	C	0	0	0	0	1	0	1	1	1	1	1	308	12.8333	23
DK	Winter	7	14	68	OTB	T90	180	1200	46	8	23	37	C	1	1	0	1	0	0	1	1	0	1	0	347	14.4583	23
DK	Winter	7	14	68	OTB	T90	180	1200	46	8	24	61	C	1	1	0	1	1	1	0	1	1	1	0	355	14.7917	23
DK	Winter	7	14	68	OTB	T90	180	1200	46	8	22	64	C	0	1	0	0	0	0	1	1	0	1	0	355	14.7917	23
DK	Winter	7	14	68	OTB	T90	180	1200	46	8	21	67	C	1	0	1	1	0	0	1	1	0	1	0	355	14.7917	23
DK	Winter	7	14	68	OTB	T90	180	1200	46	8	24	48	C	1	0	0	0	0	0	1	1	1	1	0	356	14.8333	23
DK	Winter	7	14	68	OTB	T90	180	1200	46	8	23	51	C	1	1	0	1	0	1	0	1	0	1	0	356	14.8333	23
DK	Winter	7	14	68	OTB	T90	180	1200	46	8	22	54	C	0	0	1	0	1	0	1	1	1	1	0	356	14.8333	23
DK	Winter	7	14	68	OTB	T90	180	1200	46	8	23	68	C	1	0	0	1	1	1	1	1	1	1	0	379	15.7917	23
DK	Winter	7	14	68	OTB	T90	180	1200	46	8	24	15	C	1	0	0	0	0	1	0	0	1	1	0	380	15.8333	23
DK	Winter	7	14	68	OTB	T90	180	1200	46	8	21	38	C	1	0	0	0	1	0	1	1	0	1	0	380	15.8333	23
DK	Winter	7	14	68	OTB	T90	180	1200	46	8	19	70	C	1	1	0	1	0	1	0	0	0	1	0	403	16.7917	23
DK	Winter	7	14	68	OTB	T90	180	1200	46	8	23	27	C	0	0	1	0	0	0	1	1	1	1	0	404	16.8333	23
DK	Winter	7	14	68	OTB	T90	180	1200	46	8	19	35	C	1	0	0	1	1	1	0	0	1	1	0	404	16.8333	23
DK	Winter	7	14	68	OTB	T90	180	1200	46	8	22	36	C	0	0	0	1	1	0	0	1	0	1	0	404	16.8333	23
DK	Winter	7	14	68	OTB	T90	180	1200	46	8	22	55	B	0	0	0	0	0	0	1	1	0	1	0	404	16.8333	23
DK	Winter	7	14	68	OTB	T90	180	1200	46	8	23	42	C	1	0	0	0	0	0	1	1	1	1	0	428	17.8333	23
DK	Winter	7	14	68	OTB	T90	180	1200	46	8	25	56	C	1	0	0	0	0	0	1	0	0	0	0	428	17.8333	23
DK	Winter	7	14	68	OTB	T90	180	1200	46	8	21	58	B	1	0	0	0	0	0	1	1	0	1	0	451	18.7917	23
DK	Winter	7	14	68	OTB	T90	180	1200	46	8	24	21	C	0	0	0	0	1	0	0	1	1	1	0	452	18.8333	23
DK	Winter	7	14	68	OTB	T90	180	1200	46	8	22	41	C	1	0	0	0	0	0	0	1	1	1	0	452	18.8333	23
DK	Winter	7	14	68	OTB	T90	180	1200	46	8	24	53	B	0	0	0	0	0	0	1	0	0	1	0	475	19.7917	23
DK	Winter	7	14	68	OTB	T90	180	1200	46	8	23	18	C	1	0	1	1	0	0	0	1	1	1	0	476	19.8333	23
DK	Winter	7	14	68	OTB	T90	180	1200	46	8	22	39	C	1	0	1	0	1	0	1	1	1	1	0	499	20.7917	23
DK	Winter	7	14	68	OTB	T90	180	1200	46	8	23	50	B	0	0	0	1	0	0	0	1	0	1	0	499	20.7917	23
DK	Winter	7	14	68	OTB	T90	180	1200	46	8	23	19	C	0	0	0	0	1	0	0	1	1	1	0	500	20.8333	23
DK	Winter	7	14	68	OTB	T90	180	1200	46	8	23	24	C	0	0	1	1	1	1	1	1	0	1	0	523	21.7917	23
DK	Winter	7	14	68	OTB	T90	180	1200	46	8	24	43	B	0	0	0	0	0	0	0	1	0	0	0	523	21.7917	23
DK	Winter	7	14	68	OTB	T90	180	1200	46	8	24	66	C	0	0	1	0	1	0	0	1	0	1	0	547	22.7917	23
DK	Winter	7	14	68	OTB	T90	180	1200	46	8	23	23	C	1	0	0	1	1	0	0	1	1	1	0	572	23	23
DK	Winter	7	14	68	OTB	T90	180	1200	46	8	20	28	C	0	0	1	0	0	0	0	1	0	1	0	572	23	23
DK	Winter	8	14	69	OTB	T90	240	1500	46	8	24	19	B	1	0	0	0	0	0	1	0	1	1	1	136	5.66667	26
DK	Winter	8	14	69	OTB	T90	240	1500	46	8	24	27	C	1	1	1	1	0	0	1	1	1	1	1	232	9.66667	26
DK	Winter	8	14	69	OTB	T90	240	1500	46	8	22	40	B	0	0	0	0	0	0	1	1	1	1	0	351	14.625	26
DK	Winter	8	14	69	OTB	T90	240	1500	46	8	22	42	C	0	0	1	0	1	0	1	1	1	1	0	351	14.625	26
DK	Winter	8	14	69	OTB	T90	240	1500	46	8	25	58	C	1	0	0	0	0	0	1	1	1	1	0	351	14.625	26
DK	Winter	8	14	69	OTB	T90	240	1500	46	8	23	64	B	0	0	0	1	0	0	0	1	0	1	0	351	14.625	26
DK	Winter	8	14	69	OTB	T90	240	1500	46	8	24	68	B	1	0	0	0	0	0	1	1	1	1	0	351	14.625	26
DK	Winter	8	14	69	OTB	T90	240	1500	46	8	22	13	C	1	1	0	1	0	1	1	0	1	1	0	352	14.6667	26
DK	Winter	8	14	69	OTB	T90	240	1500	46	8	22	15	C	1	0	0	0	1	0	1	1	1	1	0	352	14.6667	26
DK	Winter	8	14	69	OTB	T90	240	1500	46	8	24	28	C	0	1	1	1	0	0	1	1	1	1	0	352	14.6667	26
DK	Winter	8	14	69	OTB	T90	240	1500	46	8	22	53	B	0	0	1	0	0	0	1	1	1	1	0	375	15.625	26
DK	Winter	8	14	69	OTB	T90	240	1500	46	8	23	10	C	1	1	0	1	1	0	0	1	0	1	0	376	15.6667	26
DK	Winter	8	14	69	OTB	T90	240	1500	46	8	21	12	B	1	0	0	0	0	0	0	1	0	1	0	376	15.6667	26
DK	Winter	8	14	69	OTB	T90	240	1500	46	8	22	26	B	1	0	0	0	0	0	0	1	0	1	0	376	15.6667	26
DK	Winter	8	14	69	OTB	T90	240	1500	46	8	23	32	C	0	1	0	1	1	0	1	1	1	1	0	376	15.6667	26
DK	Winter	8	14	69	OTB	T90	240	1500	46	8	23	45	B	1	0	0	0	0	0	1	1	1	1	0	399	16.625	26
DK	Winter	8	14	69	OTB	T90	240	1500	46	8	22	47	B	0	0	0	0	0	0	1	1	1	1	0	399	16.625	26
DK	Winter	8	14	69	OTB	T90	240	1500	46	8	23	52	B	0	0	0	0	0	0	1	1	0	1	0	399	16.625	26
DK	Winter	8	14	69	OTB	T90	240	1500	46	8	20	33	A	0	0	0	0	0	0	1	0	0	0	0	423	17.625	26
DK	Winter	8	14	69	OTB	T90	240	1500	46	8	22	11	B	1	0	0	0	0	0	0	1	1	1	0	424	17.6667	26
DK	Winter	8	14	69	OTB	T90	240	1500	46	8	21	31	B	0	0	0	0	0	0	1	1	0	1	0	424	17.6667	26
DK	Winter	8	14	69	OTB	T90	240	1500	46	8	21	18	B	1	0	0	0	0	0	0	1	0	1	0	447	18.625	26
DK	Winter	8	14	69	OTB	T90	240	1500	46	8	23	35	C	1	0	1	0	1	0	1	1	0	1	0	447	18.625	26
DK	Winter	8	14	69	OTB	T90	240	1500	46	8	24	8	A	1	0	0	0	1	0	0	0	1	0	0	448	18.6667	26
DK	Winter	8	14	69	OTB	T90	240	1500	46	8	24	66	B	0	0	0	0	0	0	1	1	1	1	0	470	19.5833	26
DK	Winter	8	14	69	OTB	T90	240	1500	46	8	21	16	B	0	0	0	0	1	0	0	1	1	1	0	471	19.625	26
DK	Winter	8	14	69	OTB	T90	240	1500	46	8	21	36	B	0	0	0	1	0	0	0	1	0	1	0	471	19.625	26
DK	Winter	8	14	69	OTB	T90	240	1500	46	8	23	44	B	1	0	0	0	0	0	1	1	1	1	0	471	19.625	26
DK	Winter	8	14	69	OTB	T90	240	1500	46	8	22	51	B	0	0	0	0	0	0	1	1	1	1	0	495	20.625	26
DK	Winter	8	14	69	OTB	T90	240	1500	46	8	22	41	B	0	0	0	0	0	0	1	1	0	1	0	543	22.625	26
DK	Winter	8	14	69	OTB	T90	240	1500	46	8	23	49	B	0	0	1	0	0	0	0	0	1	1	0	543	22.625	26
DK	Winter	8	14	69	OTB	T90	240	1500	46	8	19	70	B	1	0	0	0	1	0	0	1	0	1	0	543	22.625	26
DK	Winter	8	14	69	OTB	T90	240	1500	46	8	23	20	B	0	0	0	0	0	0	1	1	1	1	0	544	22.6667	26
DK	Winter	8	14	69	OTB	T90	240	1500	46	8	19	24	A	0	0	0	0	0	0	0	0	0	1	0	567	23.625	26
DK	Winter	8	14	69	OTB	T90	240	1500	46	8	23	61	C	0	0	0	1	0	1	0	1	1	1	0	591	24.625	26
DK	Winter	8	14	69	OTB	T90	240	1500	46	8	23	25	B	0	0	0	0	1	0	1	1	0	0	0	639	26	26
DK	Winter	9	14	70	OTB	T90	180	1200	48	8	23	39	B	1	0	0	0	0	0	1	1	1	1	0	324	13.5	22
DK	Winter	9	14	70	OTB	T90	180	1200	48	8	22	57	C	0	1	0	0	0	0	1	0	1	1	0	324	13.5	22
DK	Winter	9	14	70	OTB	T90	180	1200	48	8	24	61	B	0	0	0	1	0	0	1	1	1	0	0	324	13.5	22
DK	Winter	9	14	70	OTB	T90	180	1200	48	8	22	25	C	1	0	0	0	0	0	1	1	0	0	0	325	13.5417	22
DK	Winter	9	14	70	OTB	T90	180	1200	48	8	22	66	C	1	1	0	1	0	0	1	1	1	1	0	332	13.8333	22
DK	Winter	9	14	70	OTB	T90	180	1200	48	8	22	21	C	1	0	0	1	0	1	1	1	1	1	0	333	13.875	22
DK	Winter	9	14	70	OTB	T90	180	1200	48	8	22	24	C	1	0	1	0	0	0	1	1	1	1	0	333	13.875	22
DK	Winter	9	14	70	OTB	T90	180	1200	48	8	23	27	C	0	1	0	1	1	1	1	1	1	1	0	333	13.875	22
DK	Winter	9	14	70	OTB	T90	180	1200	48	8	20	38	C	1	1	0	1	0	1	1	1	1	1	0	357	14.875	22
DK	Winter	9	14	70	OTB	T90	180	1200	48	8	20	41	B	0	0	0	0	1	0	1	0	0	1	0	357	14.875	22
DK	Winter	9	14	70	OTB	T90	180	1200	48	8	23	48	B	0	0	0	0	0	0	1	1	1	1	0	357	14.875	22
DK	Winter	9	14	70	OTB	T90	180	1200	48	8	24	53	C	1	0	0	0	0	1	1	1	1	1	0	357	14.875	22
DK	Winter	9	14	70	OTB	T90	180	1200	48	8	24	60	B	1	0	0	0	0	0	1	0	1	1	0	357	14.875	22
DK	Winter	9	14	70	OTB	T90	180	1200	48	8	19	37	C	1	1	0	0	0	0	0	1	0	1	0	381	15.875	22
DK	Winter	9	14	70	OTB	T90	180	1200	48	8	23	42	C	0	1	0	1	0	1	1	1	1	1	0	381	15.875	22
DK	Winter	9	14	70	OTB	T90	180	1200	48	8	23	46	C	1	1	0	0	0	1	1	1	1	1	0	381	15.875	22
DK	Winter	9	14	70	OTB	T90	180	1200	48	8	19	18	C	1	0	1	0	0	0	0	0	1	1	0	405	16.875	22
DK	Winter	9	14	70	OTB	T90	180	1200	48	8	23	35	B	1	0	0	0	0	0	1	1	0	1	0	405	16.875	22
DK	Winter	9	14	70	OTB	T90	180	1200	48	8	23	56	B	0	0	0	0	0	0	0	1	1	1	0	405	16.875	22
DK	Winter	9	14	70	OTB	T90	180	1200	48	8	24	59	C	0	0	1	1	0	1	1	1	1	1	0	405	16.875	22
DK	Winter	9	14	70	OTB	T90	180	1200	48	8	22	17	C	1	0	1	1	0	1	0	1	0	1	0	429	17.875	22
DK	Winter	9	14	70	OTB	T90	180	1200	48	8	22	55	B	0	0	0	0	0	0	0	1	1	1	0	452	18.8333	22
DK	Winter	9	14	70	OTB	T90	180	1200	48	8	23	22	C	1	0	0	0	0	0	1	0	1	1	0	477	19.875	22
DK	Winter	9	14	70	OTB	T90	180	1200	48	8	22	29	C	1	1	0	1	0	0	0	0	0	1	0	477	19.875	22
DK	Winter	9	14	70	OTB	T90	180	1200	48	8	22	62	C	1	0	1	0	0	0	0	1	0	1	0	499	20.7917	22
DK	Winter	9	14	70	OTB	T90	180	1200	48	8	24	64	A	0	0	0	0	0	0	0	1	0	0	0	499	20.7917	22
DK	Winter	9	14	70	OTB	T90	180	1200	48	8	21	20	C	1	0	0	1	0	0	1	1	1	1	0	525	21.875	22
DK	Winter	9	14	70	OTB	T90	180	1200	48	8	23	44	C	1	1	0	0	0	0	1	1	0	1	0	525	21.875	22
DK	Winter	9	14	70	OTB	T90	180	1200	48	8	24	49	C	1	0	0	0	0	0	1	0	1	1	0	525	21.875	22
DK	Winter	9	14	70	OTB	T90	180	1200	48	8	20	31	B	0	0	0	0	0	0	0	1	0	1	0	549	22	22
DK	Winter	10	14	71	OTB	T90	270	1600	44	8	24	67	C	1	1	0	1	0	1	1	1	0	1	1	207	8.625	28
DK	Winter	10	14	71	OTB	T90	270	1600	44	8	24	12	C	1	0	0	1	0	1	1	1	1	1	1	304	12.6667	28
DK	Winter	10	14	71	OTB	T90	270	1600	44	8	24	31	B	0	0	0	0	1	0	1	1	0	1	1	304	12.6667	28
DK	Winter	10	14	71	OTB	T90	270	1600	44	8	21	21	B	1	0	0	0	0	0	1	1	1	1	0	319	13.2917	28
DK	Winter	10	14	71	OTB	T90	270	1600	44	8	21	52	C	1	0	1	0	0	0	1	1	1	1	0	319	13.2917	28
DK	Winter	10	14	71	OTB	T90	270	1600	44	8	22	62	C	1	0	0	1	0	0	1	1	1	1	0	327	13.625	28
DK	Winter	10	14	71	OTB	T90	270	1600	44	8	24	14	C	1	1	0	1	0	1	1	1	1	1	0	328	13.6667	28
DK	Winter	10	14	71	OTB	T90	270	1600	44	8	23	32	C	0	0	0	0	1	1	0	1	1	1	0	328	13.6667	28
DK	Winter	10	14	71	OTB	T90	270	1600	44	8	24	41	B	1	0	0	0	0	0	1	1	1	1	0	328	13.6667	28
DK	Winter	10	14	71	OTB	T90	270	1600	44	8	20	9	C	0	0	0	0	0	1	1	1	1	1	0	352	14.6667	28
DK	Winter	10	14	71	OTB	T90	270	1600	44	8	22	19	C	1	0	0	0	0	0	1	1	0	1	0	352	14.6667	28
DK	Winter	10	14	71	OTB	T90	270	1600	44	8	23	37	C	1	0	0	0	0	0	1	1	1	1	0	352	14.6667	28
DK	Winter	10	14	71	OTB	T90	270	1600	44	8	24	47	C	0	0	1	1	0	0	1	1	1	1	0	376	15.6667	28
DK	Winter	10	14	71	OTB	T90	270	1600	44	8	23	49	C	0	0	0	0	0	1	1	1	1	1	0	376	15.6667	28
DK	Winter	10	14	71	OTB	T90	270	1600	44	8	23	26	C	1	0	0	0	0	1	1	1	0	1	0	400	16.6667	28
DK	Winter	10	14	71	OTB	T90	270	1600	44	8	22	39	C	0	0	0	1	0	0	1	1	0	1	0	423	17.625	28
DK	Winter	10	14	71	OTB	T90	270	1600	44	8	24	60	C	1	0	0	0	0	0	1	1	0	1	0	423	17.625	28
DK	Winter	10	14	71	OTB	T90	270	1600	44	8	23	43	C	0	0	0	1	0	0	1	1	1	1	0	447	18.625	28
DK	Winter	10	14	71	OTB	T90	270	1600	44	8	23	53	C	1	0	0	1	0	0	1	1	1	1	0	447	18.625	28
DK	Winter	10	14	71	OTB	T90	270	1600	44	8	23	64	C	1	1	0	0	0	0	1	1	0	1	0	447	18.625	28
DK	Winter	10	14	71	OTB	T90	270	1600	44	8	23	16	C	1	0	0	1	0	1	1	1	1	1	0	544	22.6667	28
DK	Winter	10	14	71	OTB	T90	270	1600	44	8	23	24	C	0	0	0	1	0	1	1	1	1	1	0	567	23.625	28
DK	Winter	10	14	71	OTB	T90	270	1600	44	8	23	55	C	1	0	0	1	0	1	1	1	1	1	0	591	24.625	28
DK	Winter	10	14	71	OTB	T90	270	1600	44	8	22	66	C	0	0	0	0	0	0	1	1	0	1	0	591	24.625	28
DK	Winter	10	14	71	OTB	T90	270	1600	44	8	23	45	B	0	0	0	0	0	0	1	1	1	1	0	687	28	28

## Sheet: Sheet1
OriginalTripID	OriginalHaulID	Trip	Gear	Codend	HaulDuration	TotalCatch	MainWaterDepth	SeaTemp	AirExp	VitalityScore	ReflexBodyFlex	ReflexRighting	ReflexHeadComplex	ReflexEvasion	ReflexStabilization	ReflexTailGrab	InjuryHead01	InjuryBody01	InjuryPointBleedingHead01	InjuryPointBleedingBody01	Length	statusAss	HoursAlive	DaysAlive	DaysMonitoring
Autumn	25	13	OTB	Bacoma	240	800	53	16	33	C	0	1	0	1	1	1	1	1	0	1	24	1	18	0.75	27
Autumn	25	13	OTB	Bacoma	240	800	53	16	53	C	1	1	1	1	1	0	1	1	0	0	21	1	23	0.958333	27
Autumn	25	13	OTB	Bacoma	240	800	53	16	56	C	1	1	0	1	1	0	0	0	0	1	24	1	71	2.95833	27
Autumn	25	13	OTB	Bacoma	240	800	53	16	30	C	1	1	0	1	1	1	1	1	0	1	23	1	77	3.20833	27
Autumn	25	13	OTB	Bacoma	240	800	53	16	50	C	1	1	1	1	1	0	0	0	0	1	23	1	90	3.75	27
Autumn	25	13	OTB	Bacoma	240	800	53	16	41	C	0	1	1	1	1	0	1	1	0	1	22	1	125	5.20833	27
Autumn	25	13	OTB	Bacoma	240	800	53	16	52	C	1	1	1	1	1	0	1	1	0	1	23	1	125	5.20833	27
Autumn	25	13	OTB	Bacoma	240	800	53	16	26	C	1	1	0	1	1	1	0	0	0	1	23	1	234	9.75	27
Autumn	25	13	OTB	Bacoma	240	800	53	16	35	C	1	1	0	1	1	1	1	1	0	0	25	1	282	11.75	27
Autumn	25	13	OTB	Bacoma	240	800	53	16	49	C	1	1	0	1	1	1	1	1	0	1	23	1	451	18.7917	27
Autumn	25	13	OTB	Bacoma	240	800	53	16	42	C	1	1	1	1	1	0	1	0	0	1	22	1	475	19.7917	27
Autumn	25	13	OTB	Bacoma	240	800	53	16	29	C	0	1	1	0	1	0	1	1	0	0	23	1	499	20.7917	27
Autumn	25	13	OTB	Bacoma	240	800	53	16	24	C	1	1	0	0	0	0	1	1	0	1	24	0	666	27.75	27
Autumn	25	13	OTB	Bacoma	240	800	53	16	45	C	1	1	0	1	1	0	1	0	0	1	25	0	666	27.75	27
Autumn	25	13	OTB	Bacoma	240	800	53	16	46	C	1	1	1	1	1	0	0	1	0	0	21	0	666	27.75	27
Autumn	26	13	OTB	Bacoma	210	600	53	16	17	C	1	1	1	0	0	0	1	1	1	1	23	1	67	2.79167	27
Autumn	26	13	OTB	Bacoma	210	600	53	16	12	C	1	0	0	0	1	0	0	1	0	1	24	1	121	5.04167	27
Autumn	26	13	OTB	Bacoma	210	600	53	16	16	C	1	1	0	1	1	1	0	0	0	1	24	1	121	5.04167	27
Autumn	26	13	OTB	Bacoma	210	600	53	16	33	C	1	1	0	1	1	0	1	1	1	1	24	1	121	5.04167	27
Autumn	26	13	OTB	Bacoma	210	600	53	16	35	C	1	1	1	1	0	0	1	1	1	1	24	1	121	5.04167	27
Autumn	26	13	OTB	Bacoma	210	600	53	16	9	C	1	1	0	1	1	0	1	1	0	1	22	1	146	6.08333	27
Autumn	26	13	OTB	Bacoma	210	600	53	16	11	C	1	0	0	0	1	0	1	1	1	1	21	0	662	27.5833	27
Autumn	26	13	OTB	Bacoma	210	600	53	16	21	C	1	0	0	0	1	0	0	1	0	1	24	0	662	27.5833	27
Autumn	26	13	OTB	Bacoma	210	600	53	16	23	C	1	1	0	0	0	0	0	1	0	1	21	0	662	27.5833	27
Autumn	26	13	OTB	Bacoma	210	600	53	16	25	C	1	1	0	0	1	0	1	0	0	1	25	0	662	27.5833	27
Autumn	26	13	OTB	Bacoma	210	600	53	16	26	C	1	1	1	1	1	0	0	1	0	1	23	0	662	27.5833	27
Autumn	26	13	OTB	Bacoma	210	600	53	16	30	C	1	1	0	1	1	1	1	1	0	1	18	0	662	27.5833	27
Autumn	28	13	OTB	Bacoma	270	1000	46	15	46	C	1	1	1	0	1	0	1	1	0	1	21	1	6	0.25	23
Autumn	28	13	OTB	Bacoma	270	1000	46	15	26	C	1	1	1	1	1	1	1	1	0	1	24	1	30	1.25	23
Autumn	28	13	OTB	Bacoma	270	1000	46	15	60	C	1	1	0	1	1	0	1	0	0	1	24	1	66	2.75	23
Autumn	28	13	OTB	Bacoma	270	1000	46	15	60	C	1	1	0	1	1	1	1	1	0	1	23	1	66	2.75	23
Autumn	28	13	OTB	Bacoma	270	1000	46	15	60	C	1	1	0	0	1	1	0	0	0	0	25	1	66	2.75	23
Autumn	28	13	OTB	Bacoma	270	1000	46	15	60	C	1	1	0	0	0	0	1	0	0	0	22	1	66	2.75	23
Autumn	28	13	OTB	Bacoma	270	1000	46	15	22	C	1	0	1	0	0	0	1	1	0	0	22	1	71	2.95833	23
Autumn	28	13	OTB	Bacoma	270	1000	46	15	34	C	1	1	0	1	1	1	0	1	0	0	23	1	71	2.95833	23
Autumn	28	13	OTB	Bacoma	270	1000	46	15	44	C	1	1	0	1	1	0	1	1	0	1	22	1	71	2.95833	23
Autumn	28	13	OTB	Bacoma	270	1000	46	15	22	C	1	0	0	0	0	0	1	0	0	1	24	1	90	3.75	23
Autumn	28	13	OTB	Bacoma	270	1000	46	15	31	C	1	1	1	1	1	0	1	1	1	1	24	1	90	3.75	23
Autumn	28	13	OTB	Bacoma	270	1000	46	15	24	C	1	1	1	1	1	0	0	0	0	1	23	1	91	3.79167	23
Autumn	28	13	OTB	Bacoma	270	1000	46	15	25	C	1	0	1	0	1	0	1	1	0	1	23	1	91	3.79167	23
Autumn	28	13	OTB	Bacoma	270	1000	46	15	22	C	1	0	0	0	1	0	1	1	1	1	23	1	114	4.75	23
Autumn	28	13	OTB	Bacoma	270	1000	46	15	22	C	0	0	0	0	1	0	1	0	0	0	23	1	138	5.75	23
Autumn	28	13	OTB	Bacoma	270	1000	46	15	51	C	1	1	1	1	1	1	0	1	0	1	22	1	138	5.75	23
Autumn	28	13	OTB	Bacoma	270	1000	46	15	60	C	1	0	1	0	0	0	1	0	1	1	23	1	138	5.75	23
Autumn	28	13	OTB	Bacoma	270	1000	46	15	22	C	0	0	0	0	0	0	1	1	0	1	23	1	162	6.75	23
Autumn	28	13	OTB	Bacoma	270	1000	46	15	35	C	1	0	0	1	1	0	1	0	0	1	24	1	162	6.75	23
Autumn	28	13	OTB	Bacoma	270	1000	46	15	49	C	1	1	0	0	1	0	1	0	0	1	20	1	162	6.75	23
Autumn	28	13	OTB	Bacoma	270	1000	46	15	57	C	0	1	0	1	1	0	1	1	0	1	22	1	162	6.75	23
Autumn	28	13	OTB	Bacoma	270	1000	46	15	60	C	1	1	0	1	1	0	1	1	0	1	24	1	162	6.75	23
Autumn	28	13	OTB	Bacoma	270	1000	46	15	60	C	1	1	1	1	1	0	1	1	1	1	21	1	185	7.70833	23
Autumn	28	13	OTB	Bacoma	270	1000	46	15	22	C	0	1	0	0	1	0	1	0	0	1	24	1	210	8.75	23
Autumn	28	13	OTB	Bacoma	270	1000	46	15	22	C	1	0	0	0	1	0	1	0	0	1	21	1	299	12.4583	23
Autumn	28	13	OTB	Bacoma	270	1000	46	15	22	C	1	1	0	1	1	0	1	1	0	1	24	1	355	14.7917	23
Autumn	28	13	OTB	Bacoma	270	1000	46	15	42	C	0	1	1	1	1	0	1	0	0	1	20	1	379	15.7917	23
Autumn	28	13	OTB	Bacoma	270	1000	46	15	22	C	0	0	0	0	1	0	1	0	0	1	23	1	570	23	23
Autumn	28	13	OTB	Bacoma	270	1000	46	15	22	C	0	0	0	1	1	0	1	1	0	1	24	1	570	23	23
Autumn	28	13	OTB	Bacoma	270	1000	46	15	29	C	0	1	1	1	1	0	1	1	0	1	24	1	570	23	23
Autumn	28	13	OTB	Bacoma	270	1000	46	15	37	C	1	1	0	1	1	1	1	1	0	0	22	0	570	23	23
Autumn	29	13	OTB	Bacoma	180	1100	46	15	2	C	1	1	0	0	0	0	1	1	0	1	22	1	25	1.04167	23
Autumn	29	13	OTB	Bacoma	180	1100	46	15	44	C	1	1	0	1	1	1	1	1	0	1	24	1	38	1.58333	23
Autumn	29	13	OTB	Bacoma	180	1100	46	15	40	C	1	1	1	1	1	0	1	1	0	1	20	1	39	1.625	23
Autumn	29	13	OTB	Bacoma	180	1100	46	15	44	C	1	1	0	1	1	0	1	1	0	1	23	1	50	2.08333	23
Autumn	29	13	OTB	Bacoma	180	1100	46	15	44	C	1	1	0	1	1	1	1	1	0	0	22	1	62	2.58333	23
Autumn	29	13	OTB	Bacoma	180	1100	46	15	44	C	1	1	1	1	1	0	1	1	1	1	24	1	62	2.58333	23
Autumn	29	13	OTB	Bacoma	180	1100	46	15	44	C	1	0	0	1	0	1	1	1	1	1	22	1	67	2.79167	23
Autumn	29	13	OTB	Bacoma	180	1100	46	15	44	C	1	1	0	0	1	0	1	1	0	1	22	1	67	2.79167	23
Autumn	29	13	OTB	Bacoma	180	1100	46	15	19	C	1	1	1	1	1	0	0	1	0	1	22	1	68	2.83333	23
Autumn	29	13	OTB	Bacoma	180	1100	46	15	2	C	1	0	0	0	1	0	1	1	1	1	22	1	86	3.58333	23
Autumn	29	13	OTB	Bacoma	180	1100	46	15	15	C	0	1	0	1	1	0	1	1	0	1	24	1	87	3.625	23
Autumn	29	13	OTB	Bacoma	180	1100	46	15	16	C	1	0	0	0	1	0	1	1	1	1	23	1	87	3.625	23
Autumn	29	13	OTB	Bacoma	180	1100	46	15	27	C	1	1	1	1	1	0	1	1	0	1	21	1	87	3.625	23
Autumn	29	13	OTB	Bacoma	180	1100	46	15	2	C	1	0	0	1	1	0	1	1	0	1	21	1	110	4.58333	23
Autumn	29	13	OTB	Bacoma	180	1100	46	15	14	C	1	0	1	1	1	0	1	1	1	1	22	1	111	4.625	23
Autumn	29	13	OTB	Bacoma	180	1100	46	15	2	C	1	1	0	0	1	0	1	1	1	1	23	1	134	5.58333	23
Autumn	29	13	OTB	Bacoma	180	1100	46	15	2	C	1	0	0	1	1	0	1	0	0	1	22	1	134	5.58333	23
Autumn	29	13	OTB	Bacoma	180	1100	46	15	2	C	1	0	0	0	0	0	1	1	0	1	22	1	134	5.58333	23
Autumn	29	13	OTB	Bacoma	180	1100	46	15	10	C	1	1	0	0	1	1	1	1	0	1	24	1	159	6.625	23
Autumn	29	13	OTB	Bacoma	180	1100	46	15	2	C	0	0	0	1	1	0	1	1	1	1	22	1	182	7.58333	23
Autumn	29	13	OTB	Bacoma	180	1100	46	15	44	C	1	0	0	1	0	0	1	1	0	1	24	1	182	7.58333	23
Autumn	29	13	OTB	Bacoma	180	1100	46	15	31	C	0	1	0	1	1	0	1	1	0	1	24	1	183	7.625	23
Autumn	29	13	OTB	Bacoma	180	1100	46	15	2	C	1	0	0	0	1	1	1	1	1	1	23	1	231	9.625	23
Autumn	29	13	OTB	Bacoma	180	1100	46	15	44	C	1	1	0	0	0	0	1	1	1	1	23	1	279	11.625	23
Autumn	29	13	OTB	Bacoma	180	1100	46	15	2	C	1	1	0	1	1	0	1	1	1	1	23	1	326	13.5833	23
Autumn	29	13	OTB	Bacoma	180	1100	46	15	2	C	1	1	0	1	1	0	1	1	0	1	21	1	326	13.5833	23
Autumn	29	13	OTB	Bacoma	180	1100	46	15	2	C	0	0	0	0	1	0	1	1	0	1	22	1	326	13.5833	23
Autumn	29	13	OTB	Bacoma	180	1100	46	15	26	C	1	1	0	1	1	0	1	1	1	1	22	1	327	13.625	23
Autumn	29	13	OTB	Bacoma	180	1100	46	15	23	C	1	1	0	1	1	1	1	1	0	1	21	1	471	19.625	23
Autumn	29	13	OTB	Bacoma	180	1100	46	15	7	C	1	0	0	1	1	1	1	1	0	1	22	0	567	23	23
Autumn	29	13	OTB	Bacoma	180	1100	46	15	8	C	1	1	0	1	1	1	1	1	0	1	23	0	567	23	23
Autumn	29	13	OTB	Bacoma	180	1100	46	15	20	C	1	1	0	1	1	1	0	1	0	1	23	0	567	23	23
Autumn	29	13	OTB	Bacoma	180	1100	46	15	41	C	1	1	0	1	1	0	1	1	0	1	24	0	567	23	23
Autumn	31	13	OTB	T90	210	550	46	15	50	C	1	1	0	1	1	1	0	0	0	0	23	1	6	0.25	22
Autumn	31	13	OTB	T90	210	550	46	15	29	C	1	1	1	0	1	1	1	1	0	1	22	1	31	1.29167	22
Autumn	31	13	OTB	T90	210	550	46	15	21	C	1	0	0	0	1	0	1	0	0	1	22	1	48	2	22
Autumn	31	13	OTB	T90	210	550	46	15	44	C	1	1	1	0	1	1	1	1	1	1	23	1	48	2	22
Autumn	31	13	OTB	T90	210	550	46	15	50	C	0	1	0	1	1	0	1	1	1	1	21	1	48	2	22
Autumn	31	13	OTB	T90	210	550	46	15	50	C	1	0	0	0	1	0	1	1	1	0	22	1	67	2.79167	22
Autumn	31	13	OTB	T90	210	550	46	15	21	B	0	0	0	0	1	0	1	1	0	0	24	1	91	3.79167	22
Autumn	31	13	OTB	T90	210	550	46	15	38	C	1	1	1	1	1	0	1	0	0	0	23	1	91	3.79167	22
Autumn	31	13	OTB	T90	210	550	46	15	50	C	1	1	0	1	1	1	1	1	0	1	23	1	91	3.79167	22
Autumn	31	13	OTB	T90	210	550	46	15	50	C	1	1	1	1	1	0	1	1	0	1	21	1	91	3.79167	22
Autumn	31	13	OTB	T90	210	550	46	15	28	C	1	1	1	1	1	0	1	1	1	1	22	1	92	3.83333	22
Autumn	31	13	OTB	T90	210	550	46	15	21	B	1	0	0	0	1	0	1	1	0	1	21	1	115	4.79167	22
Autumn	31	13	OTB	T90	210	550	46	15	21	B	0	0	1	0	0	0	0	0	0	1	22	1	115	4.79167	22
Autumn	31	13	OTB	T90	210	550	46	15	21	C	0	0	0	0	0	0	0	1	0	1	21	1	115	4.79167	22
Autumn	31	13	OTB	T90	210	550	46	15	21	C	1	0	0	0	1	1	1	0	0	1	22	1	115	4.79167	22
Autumn	31	13	OTB	T90	210	550	46	15	33	C	0	0	0	0	0	0	1	1	0	1	23	1	115	4.79167	22
Autumn	31	13	OTB	T90	210	550	46	15	50	C	1	0	0	0	1	0	1	1	0	1	23	1	115	4.79167	22
Autumn	31	13	OTB	T90	210	550	46	15	21	C	1	0	0	0	1	0	1	0	0	1	22	1	139	5.79167	22
Autumn	31	13	OTB	T90	210	550	46	15	41	C	1	1	1	1	1	0	1	1	1	1	23	1	139	5.79167	22
Autumn	31	13	OTB	T90	210	550	46	15	50	B	0	0	0	0	0	0	1	0	0	1	24	1	139	5.79167	22
Autumn	31	13	OTB	T90	210	550	46	15	50	B	0	0	0	0	1	0	0	0	0	1	26	1	187	7.79167	22
Autumn	31	13	OTB	T90	210	550	46	15	32	C	0	0	0	0	1	0	0	1	0	1	24	1	188	7.83333	22
Autumn	31	13	OTB	T90	210	550	46	15	21	B	0	0	0	0	1	0	0	1	1	1	22	1	212	8.83333	22
Autumn	31	13	OTB	T90	210	550	46	15	37	C	0	0	1	1	1	0	1	1	1	1	24	1	212	8.83333	22
Autumn	31	13	OTB	T90	210	550	46	15	21	C	1	0	0	0	1	0	1	1	1	1	22	1	236	9.83333	22
Autumn	31	13	OTB	T90	210	550	46	15	43	C	1	1	0	1	1	0	1	1	0	1	22	1	236	9.83333	22
Autumn	31	13	OTB	T90	210	550	46	15	50	C	0	0	0	0	0	1	1	1	0	0	23	1	332	13.8333	22
Autumn	31	13	OTB	T90	210	550	46	15	21	A	0	0	0	0	0	0	0	0	0	1	22	1	356	14.8333	22
Autumn	31	13	OTB	T90	210	550	46	15	50	C	0	0	1	0	0	0	1	0	0	1	24	1	379	15.7917	22
Autumn	31	13	OTB	T90	210	550	46	15	21	C	1	1	0	1	1	0	1	1	1	1	21	1	380	15.8333	22
Autumn	31	13	OTB	T90	210	550	46	15	21	B	0	0	0	0	0	0	1	0	0	0	24	0	547	22	22
Autumn	31	13	OTB	T90	210	550	46	15	49	C	1	0	0	0	1	0	1	0	0	1	22	0	547	22	22
Autumn	31	13	OTB	T90	210	550	46	15	30	C	1	1	1	1	1	0	1	1	0	1	23	0	548	22	22
Autumn	31	13	OTB	T90	210	550	46	15	31	C	1	1	1	1	1	0	1	1	0	1	27	0	548	22	22
Autumn	32	13	OTB	T90	210	600	46	15	13	C	1	1	1	1	1	1	1	1	0	1	24	1	45	1.875	13
Autumn	32	13	OTB	T90	210	600	46	15	7	C	1	1	0	1	1	1	1	1	1	1	25	1	87	3.625	13
Autumn	32	13	OTB	T90	210	600	46	15	7	C	1	0	0	0	0	0	1	1	1	1	23	1	87	3.625	13
Autumn	32	13	OTB	T90	210	600	46	15	28	C	1	1	0	1	1	1	1	1	1	1	21	1	87	3.625	13
Autumn	32	13	OTB	T90	210	600	46	15	31	C	1	0	0	0	0	0	1	1	0	1	24	1	87	3.625	13
Autumn	32	13	OTB	T90	210	600	46	15	31	C	1	0	0	1	1	0	1	1	0	1	23	1	111	4.625	13
Autumn	32	13	OTB	T90	210	600	46	15	19	C	1	0	1	1	1	0	1	1	1	1	22	1	112	4.66667	13
Autumn	32	13	OTB	T90	210	600	46	15	20	C	1	0	0	0	1	0	1	1	1	1	21	1	112	4.66667	13
Autumn	32	13	OTB	T90	210	600	46	15	7	C	1	0	0	1	1	1	1	1	1	1	24	1	135	5.625	13
Autumn	32	13	OTB	T90	210	600	46	15	7	C	1	1	1	1	1	0	1	1	0	1	25	1	135	5.625	13
Autumn	32	13	OTB	T90	210	600	46	15	7	B	0	0	0	0	0	0	1	1	0	1	23	1	135	5.625	13
Autumn	32	13	OTB	T90	210	600	46	15	25	C	1	0	0	0	1	0	1	0	0	1	22	1	135	5.625	13
Autumn	32	13	OTB	T90	210	600	46	15	31	C	1	1	0	1	1	0	1	1	1	1	24	1	135	5.625	13
Autumn	32	13	OTB	T90	210	600	46	15	31	C	1	0	1	0	1	1	1	1	0	1	24	1	135	5.625	13
Autumn	32	13	OTB	T90	210	600	46	15	31	C	1	0	1	0	0	0	1	1	1	1	23	1	135	5.625	13
Autumn	32	13	OTB	T90	210	600	46	15	17	C	1	0	0	0	0	1	1	1	1	1	23	1	160	6.66667	13
Autumn	32	13	OTB	T90	210	600	46	15	31	B	1	0	0	0	0	0	1	1	0	1	23	1	183	7.625	13
Autumn	32	13	OTB	T90	210	600	46	15	31	C	1	0	0	1	1	1	1	1	0	1	21	1	208	8.66667	13
Autumn	32	13	OTB	T90	210	600	46	15	22	C	1	1	1	1	1	0	1	1	1	1	23	1	209	8.70833	13
Autumn	32	13	OTB	T90	210	600	46	15	31	C	1	1	0	1	1	1	1	1	1	1	23	1	232	9.66667	13
Autumn	32	13	OTB	T90	210	600	46	15	7	B	1	0	0	0	1	0	1	1	0	1	22	1	303	12	13
Autumn	32	13	OTB	T90	210	600	46	15	31	C	1	0	1	0	1	0	1	1	1	1	22	1	328	13	13
Autumn	34	13	OTB	T90	270	250	66	15	27	C	1	1	1	1	1	0	1	1	0	1	22	1	23	0.958333	17
Autumn	34	13	OTB	T90	270	250	66	15	27	B	0	0	1	0	0	0	1	0	0	0	24	1	66	2.75	17
Autumn	34	13	OTB	T90	270	250	66	15	27	C	1	0	0	0	1	0	1	1	0	1	23	1	114	4.75	17
Autumn	34	13	OTB	T90	270	250	66	15	27	C	1	1	0	0	0	0	1	0	0	1	24	1	114	4.75	17
Autumn	34	13	OTB	T90	270	250	66	15	27	C	1	1	1	0	1	0	1	0	0	1	24	1	114	4.75	17
Autumn	34	13	OTB	T90	270	250	66	15	27	B	1	0	1	0	0	0	1	0	0	0	20	1	138	5.75	17
Autumn	34	13	OTB	T90	270	250	66	15	27	C	1	0	0	0	1	0	0	0	1	1	24	1	162	6.75	17
Autumn	34	13	OTB	T90	270	250	66	15	27	B	1	0	0	0	0	0	1	0	0	0	21	1	235	9.79167	17
Autumn	34	13	OTB	T90	270	250	66	15	27	C	1	0	1	0	1	0	1	1	0	1	23	1	259	10.7917	17
Autumn	34	13	OTB	T90	270	250	66	15	27	C	0	0	0	0	1	0	1	0	0	1	24	1	282	11.75	17
Autumn	34	13	OTB	T90	270	250	66	15	27	C	0	0	1	0	1	0	0	0	0	1	23	1	282	11.75	17
Autumn	34	13	OTB	T90	270	250	66	15	27	C	1	1	1	1	1	0	1	1	1	1	23	1	331	13.7917	17
Autumn	34	13	OTB	T90	270	250	66	15	27	C	1	0	1	0	0	0	1	0	0	1	23	1	426	17	17
Autumn	35	13	OTB	T90	180	100	69	15	5	C	0	0	0	0	1	0	1	1	1	1	24	1	15	0.625	21
Autumn	35	13	OTB	T90	180	100	69	15	14	C	1	1	1	1	1	0	1	1	0	1	25	1	86	3.58333	21
Autumn	35	13	OTB	T90	180	100	69	15	19	C	1	0	1	1	0	0	1	1	0	1	21	1	86	3.58333	21
Autumn	35	13	OTB	T90	180	100	69	15	22	B	1	1	0	0	0	0	1	1	1	1	23	1	86	3.58333	21
Autumn	35	13	OTB	T90	180	100	69	15	24	C	1	0	0	1	1	0	1	1	1	1	23	1	86	3.58333	21
Autumn	35	13	OTB	T90	180	100	69	15	24	C	1	0	0	0	0	0	1	1	1	1	21	1	86	3.58333	21
Autumn	35	13	OTB	T90	180	100	69	15	5	C	1	0	0	1	1	0	1	1	0	1	23	1	110	4.58333	21
Autumn	35	13	OTB	T90	180	100	69	15	5	B	0	0	0	0	0	0	0	0	0	1	23	1	110	4.58333	21
Autumn	35	13	OTB	T90	180	100	69	15	5	C	1	0	0	0	0	1	1	1	1	1	22	1	110	4.58333	21
Autumn	35	13	OTB	T90	180	100	69	15	15	C	1	1	1	1	1	0	1	1	0	1	23	1	110	4.58333	21
Autumn	35	13	OTB	T90	180	100	69	15	23	B	1	0	0	0	0	0	0	1	1	1	23	1	110	4.58333	21
Autumn	35	13	OTB	T90	180	100	69	15	24	C	1	0	0	0	0	0	1	1	0	0	22	1	110	4.58333	21
Autumn	35	13	OTB	T90	180	100	69	15	24	C	1	0	0	1	1	0	1	1	1	1	24	1	110	4.58333	21
Autumn	35	13	OTB	T90	180	100	69	15	24	C	1	0	0	1	1	0	1	0	1	1	24	1	110	4.58333	21
Autumn	35	13	OTB	T90	180	100	69	15	24	C	1	1	0	1	0	0	1	1	1	1	24	1	110	4.58333	21
Autumn	35	13	OTB	T90	180	100	69	15	24	C	1	0	0	1	1	0	1	1	1	1	24	1	110	4.58333	21
Autumn	35	13	OTB	T90	180	100	69	15	5	C	1	0	0	0	1	1	1	1	1	1	24	1	111	4.625	21
Autumn	35	13	OTB	T90	180	100	69	15	11	C	1	1	0	1	1	1	1	1	1	1	24	1	111	4.625	21
Autumn	35	13	OTB	T90	180	100	69	15	5	C	1	0	0	1	1	0	1	1	1	1	23	1	134	5.58333	21
Autumn	35	13	OTB	T90	180	100	69	15	5	C	1	0	0	1	1	0	1	1	1	1	23	1	134	5.58333	21
Autumn	35	13	OTB	T90	180	100	69	15	5	B	1	0	0	0	1	0	1	1	1	1	23	1	134	5.58333	21
Autumn	35	13	OTB	T90	180	100	69	15	17	C	1	1	0	1	1	1	1	1	1	1	24	1	134	5.58333	21
Autumn	35	13	OTB	T90	180	100	69	15	18	C	1	1	0	1	1	1	1	1	1	1	23	1	134	5.58333	21
Autumn	35	13	OTB	T90	180	100	69	15	21	C	1	0	1	1	0	0	1	1	0	1	23	1	134	5.58333	21
Autumn	35	13	OTB	T90	180	100	69	15	24	C	1	0	1	1	1	0	1	1	1	1	21	1	134	5.58333	21
Autumn	35	13	OTB	T90	180	100	69	15	24	C	0	0	0	0	0	0	1	1	1	1	20	1	134	5.58333	21
Autumn	35	13	OTB	T90	180	100	69	15	24	B	1	0	0	0	0	0	0	0	0	1	22	1	134	5.58333	21
Autumn	35	13	OTB	T90	180	100	69	15	24	C	0	0	0	1	1	0	1	1	1	1	24	1	134	5.58333	21
Autumn	35	13	OTB	T90	180	100	69	15	24	C	1	0	0	1	1	1	1	1	1	1	22	1	134	5.58333	21
Autumn	35	13	OTB	T90	180	100	69	15	9	C	1	0	0	1	1	0	1	1	1	1	24	1	135	5.625	21
Autumn	35	13	OTB	T90	180	100	69	15	24	C	1	0	0	0	0	0	1	1	0	1	24	1	158	6.58333	21
Autumn	35	13	OTB	T90	180	100	69	15	5	C	1	1	0	1	1	0	1	1	1	1	23	1	208	8.66667	21
Autumn	35	13	OTB	T90	180	100	69	15	12	C	1	0	0	1	1	0	1	1	1	1	24	1	231	9.625	21
Autumn	35	13	OTB	T90	180	100	69	15	5	B	1	0	0	1	1	0	0	0	1	1	23	1	255	10.625	21
Autumn	35	13	OTB	T90	180	100	69	15	15	C	1	1	0	1	1	0	1	1	1	1	24	1	255	10.625	21
Autumn	35	13	OTB	T90	180	100	69	15	24	C	0	0	1	0	0	0	1	1	1	1	21	1	255	10.625	21
Autumn	35	13	OTB	T90	180	100	69	15	5	B	1	0	0	0	0	0	0	1	0	1	21	1	351	14.625	21
Autumn	35	13	OTB	T90	180	100	69	15	5	B	1	0	0	0	0	0	0	1	1	1	21	1	423	17.625	21
Autumn	35	13	OTB	T90	180	100	69	15	5	C	1	0	0	0	0	0	0	1	1	1	21	0	518	21	21
Autumn	35	13	OTB	T90	180	100	69	15	5	C	0	0	0	0	1	0	1	1	0	1	23	0	518	21	21
Autumn	35	13	OTB	T90	180	100	69	15	5	B	1	0	0	0	0	0	0	0	0	1	22	0	518	21	21
Autumn	35	13	OTB	T90	180	100	69	15	20	B	1	0	0	1	1	0	1	1	0	1	21	0	518	21	21
Autumn	35	13	OTB	T90	180	100	69	15	24	C	1	0	0	1	1	0	1	1	1	1	23	0	518	21	21
Autumn	35	13	OTB	T90	180	100	69	15	4	B	1	0	0	0	0	0	1	1	0	1	23	0	519	21	21
Winter	2	14	OTB	T90	180	1500	46	9	31	C	1	1	0	1	1	1	0	1	0	1	23	1	188	7.83333	28
Winter	2	14	OTB	T90	180	1500	46	9	74	C	1	0	1	1	0	1	0	1	1	1	22	1	283	11.7917	28
Winter	2	14	OTB	T90	180	1500	46	9	50	B	1	0	0	0	0	1	0	0	1	1	23	1	355	14.7917	28
Winter	2	14	OTB	T90	180	1500	46	9	32	C	1	0	1	0	0	1	1	1	0	1	22	1	356	14.8333	28
Winter	2	14	OTB	T90	180	1500	46	9	60	C	1	0	0	1	1	0	0	1	1	1	25	1	379	15.7917	28
Winter	2	14	OTB	T90	180	1500	46	9	43	C	1	0	1	0	0	1	1	1	1	1	21	1	380	15.8333	28
Winter	2	14	OTB	T90	180	1500	46	9	77	C	1	0	1	0	0	0	1	1	1	1	20	0	395	16.4583	28
Winter	2	14	OTB	T90	180	1500	46	9	80	C	1	1	0	1	1	1	1	1	0	1	24	0	395	16.4583	28
Winter	2	14	OTB	T90	180	1500	46	9	47	C	1	0	0	1	0	1	1	1	1	1	21	0	395	16.4583	28
Winter	2	14	OTB	T90	180	1500	46	9	63	B	1	0	0	0	0	0	1	1	0	1	21	0	395	16.4583	28
Winter	2	14	OTB	T90	180	1500	46	9	72	C	1	0	1	1	1	1	1	1	1	1	25	0	395	16.4583	28
Winter	2	14	OTB	T90	180	1500	46	9	18	C	1	0	1	0	1	0	0	1	0	1	23	0	395	16.4583	28
Winter	2	14	OTB	T90	180	1500	46	9	26	C	0	0	0	0	1	0	1	1	0	1	22	0	395	16.4583	28
Winter	2	14	OTB	T90	180	1500	46	9	27	B	1	0	1	0	0	0	1	1	1	1	22	0	395	16.4583	28
Winter	2	14	OTB	T90	180	1500	46	9	51	C	1	1	1	0	1	1	0	1	0	1	21	0	395	16.4583	28
Winter	2	14	OTB	T90	180	1500	46	9	52	B	1	0	0	0	1	0	1	1	1	1	22	0	395	16.4583	28
Winter	2	14	OTB	T90	180	1500	46	9	71	C	1	0	1	0	0	1	1	1	1	1	24	0	395	16.4583	28
Winter	2	14	OTB	T90	180	1500	46	9	46	C	1	0	1	1	1	1	1	1	1	1	22	0	395	16.4583	28
Winter	2	14	OTB	T90	180	1500	46	9	29	C	1	1	0	0	0	1	1	1	0	1	23	0	395	16.4583	28
Winter	2	14	OTB	T90	180	1500	46	9	44	A	0	0	0	0	0	0	0	0	1	1	25	0	395	16.4583	28
Winter	2	14	OTB	T90	180	1500	46	9	45	C	1	0	0	0	0	1	1	1	1	1	21	0	395	16.4583	28
Winter	2	14	OTB	T90	180	1500	46	9	75	C	1	0	1	1	1	1	1	0	0	1	19	0	395	16.4583	28
Winter	2	14	OTB	T90	180	1500	46	9	77	C	1	0	0	0	1	0	1	0	1	1	19	0	395	16.4583	28
Winter	2	14	OTB	T90	180	1500	46	9	30	B	1	0	0	0	0	0	1	1	1	1	21	0	395	16.4583	28
Winter	2	14	OTB	T90	180	1500	46	9	48	C	1	0	0	0	0	0	1	1	1	1	25	0	395	16.4583	28
Winter	2	14	OTB	T90	180	1500	46	9	36	A	0	0	1	0	0	0	0	0	0	0	20	0	395	16.4583	28
Winter	2	14	OTB	T90	180	1500	46	9	33	C	0	0	0	0	0	0	0	1	0	1	22	0	395	16.4583	28
Winter	2	14	OTB	T90	180	1500	46	9	24	C	1	0	1	0	0	0	0	1	1	1	21	0	395	16.4583	28
Winter	2	14	OTB	T90	180	1500	46	9	38	C	1	0	0	0	1	0	1	1	0	1	21	0	395	16.4583	28
Winter	2	14	OTB	T90	180	1500	46	9	41	C	1	0	1	0	0	0	1	1	1	1	24	0	691	28	28
Winter	3	14	OTB	T90	240	1600	46	9	12	C	1	1	1	1	1	0	0	0	1	1	20	1	135	5.625	33
Winter	3	14	OTB	T90	240	1600	46	9	36	C	1	1	0	1	1	1	1	1	1	1	24	1	207	8.625	33
Winter	3	14	OTB	T90	240	1600	46	9	2	C	1	0	0	1	0	0	1	1	1	1	23	1	352	14.6667	33
Winter	3	14	OTB	T90	240	1600	46	9	13	B	0	0	0	0	0	0	1	1	1	1	21	1	375	15.625	33
Winter	3	14	OTB	T90	240	1600	46	9	33	C	1	0	0	0	1	0	1	1	1	1	23	1	375	15.625	33
Winter	3	14	OTB	T90	240	1600	46	9	20	C	1	0	0	0	0	1	1	1	1	1	22	0	391	16.2917	33
Winter	3	14	OTB	T90	240	1600	46	9	24	C	1	1	0	1	0	0	1	1	1	1	22	0	391	16.2917	33
Winter	3	14	OTB	T90	240	1600	46	9	7	C	1	0	0	0	0	0	1	1	1	1	24	0	399	16.625	33
Winter	3	14	OTB	T90	240	1600	46	9	9	C	1	0	1	0	1	0	1	1	1	1	22	0	399	16.625	33
Winter	3	14	OTB	T90	240	1600	46	9	16	B	1	0	1	0	0	0	1	1	0	1	22	0	399	16.625	33
Winter	3	14	OTB	T90	240	1600	46	9	40	C	0	0	1	1	1	0	0	1	1	1	23	0	399	16.625	33
Winter	3	14	OTB	T90	240	1600	46	9	41	C	1	0	0	1	1	0	1	1	0	1	21	0	399	16.625	33
Winter	3	14	OTB	T90	240	1600	46	9	49	C	1	0	0	1	0	0	1	1	1	1	21	0	399	16.625	33
Winter	3	14	OTB	T90	240	1600	46	9	25	C	1	0	0	0	0	0	1	1	1	1	23	0	423	17.625	33
Winter	3	14	OTB	T90	240	1600	46	9	6	B	1	0	0	0	0	0	1	1	1	1	20	0	447	18.625	33
Winter	3	14	OTB	T90	240	1600	46	9	18	C	1	0	0	0	0	0	1	1	0	1	23	0	447	18.625	33
Winter	3	14	OTB	T90	240	1600	46	9	22	B	1	0	0	0	0	0	1	1	1	1	25	0	447	18.625	33
Winter	3	14	OTB	T90	240	1600	46	9	23	B	0	0	0	0	0	0	1	1	1	1	20	0	447	18.625	33
Winter	3	14	OTB	T90	240	1600	46	9	17	C	1	0	0	1	1	0	1	1	1	1	22	0	471	19.625	33
Winter	3	14	OTB	T90	240	1600	46	9	34	B	1	0	1	0	1	0	1	1	1	1	22	0	471	19.625	33
Winter	3	14	OTB	T90	240	1600	46	9	39	C	1	0	0	0	1	0	1	1	1	1	24	0	471	19.625	33
Winter	3	14	OTB	T90	240	1600	46	9	50	C	0	0	0	0	0	0	1	1	1	1	22	0	471	19.625	33
Winter	3	14	OTB	T90	240	1600	46	9	8	C	1	0	0	0	0	1	1	1	1	1	24	0	495	20.625	33
Winter	3	14	OTB	T90	240	1600	46	9	31	C	1	0	0	1	0	0	1	1	1	1	22	0	519	21.625	33
Winter	3	14	OTB	T90	240	1600	46	9	5	B	1	0	0	0	0	0	0	1	0	1	18	0	543	22.625	33
Winter	3	14	OTB	T90	240	1600	46	9	38	C	1	1	0	1	1	1	1	1	1	1	22	0	566	23.5833	33
Winter	3	14	OTB	T90	240	1600	46	9	45	C	0	0	1	0	0	0	0	0	1	1	22	0	566	23.5833	33
Winter	3	14	OTB	T90	240	1600	46	9	27	C	1	0	0	0	0	0	1	1	1	1	22	0	591	24.625	33
Winter	3	14	OTB	T90	240	1600	46	9	3	B	1	0	1	0	0	0	0	0	0	1	20	0	615	25.625	33
Winter	3	14	OTB	T90	240	1600	46	9	37	B	1	0	0	0	0	0	0	1	1	1	23	0	663	27.625	33
Winter	3	14	OTB	T90	240	1600	46	9	32	B	0	0	0	0	0	0	0	0	0	1	21	0	687	28.625	33
Winter	3	14	OTB	T90	240	1600	46	9	10	B	1	0	0	0	1	0	1	0	0	1	18	0	807	33	33
Winter	7	14	OTB	T90	180	1200	46	8	25	C	1	0	1	1	0	1	0	1	1	1	23	1	116	4.83333	23
Winter	7	14	OTB	T90	180	1200	46	8	33	C	1	1	0	0	0	1	0	0	1	1	19	1	212	8.83333	23
Winter	7	14	OTB	T90	180	1200	46	8	29	C	1	0	0	0	1	0	0	1	0	1	24	1	260	10.8333	23
Winter	7	14	OTB	T90	180	1200	46	8	44	C	1	0	1	0	0	1	1	1	1	1	23	1	308	12.8333	23
Winter	7	14	OTB	T90	180	1200	46	8	47	C	0	0	0	0	1	0	1	1	1	1	22	1	308	12.8333	23
Winter	7	14	OTB	T90	180	1200	46	8	37	C	1	1	0	1	0	0	1	1	0	1	23	0	347	14.4583	23
Winter	7	14	OTB	T90	180	1200	46	8	61	C	1	1	0	1	1	1	0	1	1	1	24	0	355	14.7917	23
Winter	7	14	OTB	T90	180	1200	46	8	64	C	0	1	0	0	0	0	1	1	0	1	22	0	355	14.7917	23
Winter	7	14	OTB	T90	180	1200	46	8	67	C	1	0	1	1	0	0	1	1	0	1	21	0	355	14.7917	23
Winter	7	14	OTB	T90	180	1200	46	8	48	C	1	0	0	0	0	0	1	1	1	1	24	0	356	14.8333	23
Winter	7	14	OTB	T90	180	1200	46	8	51	C	1	1	0	1	0	1	0	1	0	1	23	0	356	14.8333	23
Winter	7	14	OTB	T90	180	1200	46	8	54	C	0	0	1	0	1	0	1	1	1	1	22	0	356	14.8333	23
Winter	7	14	OTB	T90	180	1200	46	8	68	C	1	0	0	1	1	1	1	1	1	1	23	0	379	15.7917	23
Winter	7	14	OTB	T90	180	1200	46	8	15	C	1	0	0	0	0	1	0	0	1	1	24	0	380	15.8333	23
Winter	7	14	OTB	T90	180	1200	46	8	38	C	1	0	0	0	1	0	1	1	0	1	21	0	380	15.8333	23
Winter	7	14	OTB	T90	180	1200	46	8	70	C	1	1	0	1	0	1	0	0	0	1	19	0	403	16.7917	23
Winter	7	14	OTB	T90	180	1200	46	8	27	C	0	0	1	0	0	0	1	1	1	1	23	0	404	16.8333	23
Winter	7	14	OTB	T90	180	1200	46	8	35	C	1	0	0	1	1	1	0	0	1	1	19	0	404	16.8333	23
Winter	7	14	OTB	T90	180	1200	46	8	36	C	0	0	0	1	1	0	0	1	0	1	22	0	404	16.8333	23
Winter	7	14	OTB	T90	180	1200	46	8	55	B	0	0	0	0	0	0	1	1	0	1	22	0	404	16.8333	23
Winter	7	14	OTB	T90	180	1200	46	8	42	C	1	0	0	0	0	0	1	1	1	1	23	0	428	17.8333	23
Winter	7	14	OTB	T90	180	1200	46	8	56	C	1	0	0	0	0	0	1	0	0	0	25	0	428	17.8333	23
Winter	7	14	OTB	T90	180	1200	46	8	58	B	1	0	0	0	0	0	1	1	0	1	21	0	451	18.7917	23
Winter	7	14	OTB	T90	180	1200	46	8	21	C	0	0	0	0	1	0	0	1	1	1	24	0	452	18.8333	23
Winter	7	14	OTB	T90	180	1200	46	8	41	C	1	0	0	0	0	0	0	1	1	1	22	0	452	18.8333	23
Winter	7	14	OTB	T90	180	1200	46	8	53	B	0	0	0	0	0	0	1	0	0	1	24	0	475	19.7917	23
Winter	7	14	OTB	T90	180	1200	46	8	18	C	1	0	1	1	0	0	0	1	1	1	23	0	476	19.8333	23
Winter	7	14	OTB	T90	180	1200	46	8	39	C	1	0	1	0	1	0	1	1	1	1	22	0	499	20.7917	23
Winter	7	14	OTB	T90	180	1200	46	8	50	B	0	0	0	1	0	0	0	1	0	1	23	0	499	20.7917	23
Winter	7	14	OTB	T90	180	1200	46	8	19	C	0	0	0	0	1	0	0	1	1	1	23	0	500	20.8333	23
Winter	7	14	OTB	T90	180	1200	46	8	24	C	0	0	1	1	1	1	1	1	0	1	23	0	523	21.7917	23
Winter	7	14	OTB	T90	180	1200	46	8	43	B	0	0	0	0	0	0	0	1	0	0	24	0	523	21.7917	23
Winter	7	14	OTB	T90	180	1200	46	8	66	C	0	0	1	0	1	0	0	1	0	1	24	0	547	22.7917	23
Winter	7	14	OTB	T90	180	1200	46	8	23	C	1	0	0	1	1	0	0	1	1	1	23	0	572	23	23
Winter	7	14	OTB	T90	180	1200	46	8	28	C	0	0	1	0	0	0	0	1	0	1	20	0	572	23	23
Winter	8	14	OTB	T90	240	1500	46	8	19	B	1	0	0	0	0	0	1	0	1	1	24	1	136	5.66667	26
Winter	8	14	OTB	T90	240	1500	46	8	27	C	1	1	1	1	0	0	1	1	1	1	24	1	232	9.66667	26
Winter	8	14	OTB	T90	240	1500	46	8	40	B	0	0	0	0	0	0	1	1	1	1	22	0	351	14.625	26
Winter	8	14	OTB	T90	240	1500	46	8	42	C	0	0	1	0	1	0	1	1	1	1	22	0	351	14.625	26
Winter	8	14	OTB	T90	240	1500	46	8	58	C	1	0	0	0	0	0	1	1	1	1	25	0	351	14.625	26
Winter	8	14	OTB	T90	240	1500	46	8	64	B	0	0	0	1	0	0	0	1	0	1	23	0	351	14.625	26
Winter	8	14	OTB	T90	240	1500	46	8	68	B	1	0	0	0	0	0	1	1	1	1	24	0	351	14.625	26
Winter	8	14	OTB	T90	240	1500	46	8	13	C	1	1	0	1	0	1	1	0	1	1	22	0	352	14.6667	26
Winter	8	14	OTB	T90	240	1500	46	8	15	C	1	0	0	0	1	0	1	1	1	1	22	0	352	14.6667	26
Winter	8	14	OTB	T90	240	1500	46	8	28	C	0	1	1	1	0	0	1	1	1	1	24	0	352	14.6667	26
Winter	8	14	OTB	T90	240	1500	46	8	53	B	0	0	1	0	0	0	1	1	1	1	22	0	375	15.625	26
Winter	8	14	OTB	T90	240	1500	46	8	10	C	1	1	0	1	1	0	0	1	0	1	23	0	376	15.6667	26
Winter	8	14	OTB	T90	240	1500	46	8	12	B	1	0	0	0	0	0	0	1	0	1	21	0	376	15.6667	26
Winter	8	14	OTB	T90	240	1500	46	8	26	B	1	0	0	0	0	0	0	1	0	1	22	0	376	15.6667	26
Winter	8	14	OTB	T90	240	1500	46	8	32	C	0	1	0	1	1	0	1	1	1	1	23	0	376	15.6667	26
Winter	8	14	OTB	T90	240	1500	46	8	45	B	1	0	0	0	0	0	1	1	1	1	23	0	399	16.625	26
Winter	8	14	OTB	T90	240	1500	46	8	47	B	0	0	0	0	0	0	1	1	1	1	22	0	399	16.625	26
Winter	8	14	OTB	T90	240	1500	46	8	52	B	0	0	0	0	0	0	1	1	0	1	23	0	399	16.625	26
Winter	8	14	OTB	T90	240	1500	46	8	33	A	0	0	0	0	0	0	1	0	0	0	20	0	423	17.625	26
Winter	8	14	OTB	T90	240	1500	46	8	11	B	1	0	0	0	0	0	0	1	1	1	22	0	424	17.6667	26
Winter	8	14	OTB	T90	240	1500	46	8	31	B	0	0	0	0	0	0	1	1	0	1	21	0	424	17.6667	26
Winter	8	14	OTB	T90	240	1500	46	8	18	B	1	0	0	0	0	0	0	1	0	1	21	0	447	18.625	26
Winter	8	14	OTB	T90	240	1500	46	8	35	C	1	0	1	0	1	0	1	1	0	1	23	0	447	18.625	26
Winter	8	14	OTB	T90	240	1500	46	8	8	A	1	0	0	0	1	0	0	0	1	0	24	0	448	18.6667	26
Winter	8	14	OTB	T90	240	1500	46	8	66	B	0	0	0	0	0	0	1	1	1	1	24	0	470	19.5833	26
Winter	8	14	OTB	T90	240	1500	46	8	16	B	0	0	0	0	1	0	0	1	1	1	21	0	471	19.625	26
Winter	8	14	OTB	T90	240	1500	46	8	36	B	0	0	0	1	0	0	0	1	0	1	21	0	471	19.625	26
Winter	8	14	OTB	T90	240	1500	46	8	44	B	1	0	0	0	0	0	1	1	1	1	23	0	471	19.625	26
Winter	8	14	OTB	T90	240	1500	46	8	51	B	0	0	0	0	0	0	1	1	1	1	22	0	495	20.625	26
Winter	8	14	OTB	T90	240	1500	46	8	41	B	0	0	0	0	0	0	1	1	0	1	22	0	543	22.625	26
Winter	8	14	OTB	T90	240	1500	46	8	49	B	0	0	1	0	0	0	0	0	1	1	23	0	543	22.625	26
Winter	8	14	OTB	T90	240	1500	46	8	70	B	1	0	0	0	1	0	0	1	0	1	19	0	543	22.625	26
Winter	8	14	OTB	T90	240	1500	46	8	20	B	0	0	0	0	0	0	1	1	1	1	23	0	544	22.6667	26
Winter	8	14	OTB	T90	240	1500	46	8	24	A	0	0	0	0	0	0	0	0	0	1	19	0	567	23.625	26
Winter	8	14	OTB	T90	240	1500	46	8	61	C	0	0	0	1	0	1	0	1	1	1	23	0	591	24.625	26
Winter	8	14	OTB	T90	240	1500	46	8	25	B	0	0	0	0	1	0	1	1	0	0	23	0	639	26	26
Winter	9	14	OTB	T90	180	1200	48	8	39	B	1	0	0	0	0	0	1	1	1	1	23	0	324	13.5	22
Winter	9	14	OTB	T90	180	1200	48	8	57	C	0	1	0	0	0	0	1	0	1	1	22	0	324	13.5	22
Winter	9	14	OTB	T90	180	1200	48	8	61	B	0	0	0	1	0	0	1	1	1	0	24	0	324	13.5	22
Winter	9	14	OTB	T90	180	1200	48	8	25	C	1	0	0	0	0	0	1	1	0	0	22	0	325	13.5417	22
Winter	9	14	OTB	T90	180	1200	48	8	66	C	1	1	0	1	0	0	1	1	1	1	22	0	332	13.8333	22
Winter	9	14	OTB	T90	180	1200	48	8	21	C	1	0	0	1	0	1	1	1	1	1	22	0	333	13.875	22
Winter	9	14	OTB	T90	180	1200	48	8	24	C	1	0	1	0	0	0	1	1	1	1	22	0	333	13.875	22
Winter	9	14	OTB	T90	180	1200	48	8	27	C	0	1	0	1	1	1	1	1	1	1	23	0	333	13.875	22
Winter	9	14	OTB	T90	180	1200	48	8	38	C	1	1	0	1	0	1	1	1	1	1	20	0	357	14.875	22
Winter	9	14	OTB	T90	180	1200	48	8	41	B	0	0	0	0	1	0	1	0	0	1	20	0	357	14.875	22
Winter	9	14	OTB	T90	180	1200	48	8	48	B	0	0	0	0	0	0	1	1	1	1	23	0	357	14.875	22
Winter	9	14	OTB	T90	180	1200	48	8	53	C	1	0	0	0	0	1	1	1	1	1	24	0	357	14.875	22
Winter	9	14	OTB	T90	180	1200	48	8	60	B	1	0	0	0	0	0	1	0	1	1	24	0	357	14.875	22
Winter	9	14	OTB	T90	180	1200	48	8	37	C	1	1	0	0	0	0	0	1	0	1	19	0	381	15.875	22
Winter	9	14	OTB	T90	180	1200	48	8	42	C	0	1	0	1	0	1	1	1	1	1	23	0	381	15.875	22
Winter	9	14	OTB	T90	180	1200	48	8	46	C	1	1	0	0	0	1	1	1	1	1	23	0	381	15.875	22
Winter	9	14	OTB	T90	180	1200	48	8	18	C	1	0	1	0	0	0	0	0	1	1	19	0	405	16.875	22
Winter	9	14	OTB	T90	180	1200	48	8	35	B	1	0	0	0	0	0	1	1	0	1	23	0	405	16.875	22
Winter	9	14	OTB	T90	180	1200	48	8	56	B	0	0	0	0	0	0	0	1	1	1	23	0	405	16.875	22
Winter	9	14	OTB	T90	180	1200	48	8	59	C	0	0	1	1	0	1	1	1	1	1	24	0	405	16.875	22
Winter	9	14	OTB	T90	180	1200	48	8	17	C	1	0	1	1	0	1	0	1	0	1	22	0	429	17.875	22
Winter	9	14	OTB	T90	180	1200	48	8	55	B	0	0	0	0	0	0	0	1	1	1	22	0	452	18.8333	22
Winter	9	14	OTB	T90	180	1200	48	8	22	C	1	0	0	0	0	0	1	0	1	1	23	0	477	19.875	22
Winter	9	14	OTB	T90	180	1200	48	8	29	C	1	1	0	1	0	0	0	0	0	1	22	0	477	19.875	22
Winter	9	14	OTB	T90	180	1200	48	8	62	C	1	0	1	0	0	0	0	1	0	1	22	0	499	20.7917	22
Winter	9	14	OTB	T90	180	1200	48	8	64	A	0	0	0	0	0	0	0	1	0	0	24	0	499	20.7917	22
Winter	9	14	OTB	T90	180	1200	48	8	20	C	1	0	0	1	0	0	1	1	1	1	21	0	525	21.875	22
Winter	9	14	OTB	T90	180	1200	48	8	44	C	1	1	0	0	0	0	1	1	0	1	23	0	525	21.875	22
Winter	9	14	OTB	T90	180	1200	48	8	49	C	1	0	0	0	0	0	1	0	1	1	24	0	525	21.875	22
Winter	9	14	OTB	T90	180	1200	48	8	31	B	0	0	0	0	0	0	0	1	0	1	20	0	549	22	22
Winter	10	14	OTB	T90	270	1600	44	8	67	C	1	1	0	1	0	1	1	1	0	1	24	1	207	8.625	28
Winter	10	14	OTB	T90	270	1600	44	8	12	C	1	0	0	1	0	1	1	1	1	1	24	1	304	12.6667	28
Winter	10	14	OTB	T90	270	1600	44	8	31	B	0	0	0	0	1	0	1	1	0	1	24	1	304	12.6667	28
Winter	10	14	OTB	T90	270	1600	44	8	21	B	1	0	0	0	0	0	1	1	1	1	21	0	319	13.2917	28
Winter	10	14	OTB	T90	270	1600	44	8	52	C	1	0	1	0	0	0	1	1	1	1	21	0	319	13.2917	28
Winter	10	14	OTB	T90	270	1600	44	8	62	C	1	0	0	1	0	0	1	1	1	1	22	0	327	13.625	28
Winter	10	14	OTB	T90	270	1600	44	8	14	C	1	1	0	1	0	1	1	1	1	1	24	0	328	13.6667	28
Winter	10	14	OTB	T90	270	1600	44	8	32	C	0	0	0	0	1	1	0	1	1	1	23	0	328	13.6667	28
Winter	10	14	OTB	T90	270	1600	44	8	41	B	1	0	0	0	0	0	1	1	1	1	24	0	328	13.6667	28
Winter	10	14	OTB	T90	270	1600	44	8	9	C	0	0	0	0	0	1	1	1	1	1	20	0	352	14.6667	28
Winter	10	14	OTB	T90	270	1600	44	8	19	C	1	0	0	0	0	0	1	1	0	1	22	0	352	14.6667	28
Winter	10	14	OTB	T90	270	1600	44	8	37	C	1	0	0	0	0	0	1	1	1	1	23	0	352	14.6667	28
Winter	10	14	OTB	T90	270	1600	44	8	47	C	0	0	1	1	0	0	1	1	1	1	24	0	376	15.6667	28
Winter	10	14	OTB	T90	270	1600	44	8	49	C	0	0	0	0	0	1	1	1	1	1	23	0	376	15.6667	28
Winter	10	14	OTB	T90	270	1600	44	8	26	C	1	0	0	0	0	1	1	1	0	1	23	0	400	16.6667	28
Winter	10	14	OTB	T90	270	1600	44	8	39	C	0	0	0	1	0	0	1	1	0	1	22	0	423	17.625	28
Winter	10	14	OTB	T90	270	1600	44	8	60	C	1	0	0	0	0	0	1	1	0	1	24	0	423	17.625	28
Winter	10	14	OTB	T90	270	1600	44	8	43	C	0	0	0	1	0	0	1	1	1	1	23	0	447	18.625	28
Winter	10	14	OTB	T90	270	1600	44	8	53	C	1	0	0	1	0	0	1	1	1	1	23	0	447	18.625	28
Winter	10	14	OTB	T90	270	1600	44	8	64	C	1	1	0	0	0	0	1	1	0	1	23	0	447	18.625	28
Winter	10	14	OTB	T90	270	1600	44	8	16	C	1	0	0	1	0	1	1	1	1	1	23	0	544	22.6667	28
Winter	10	14	OTB	T90	270	1600	44	8	24	C	0	0	0	1	0	1	1	1	1	1	23	0	567	23.625	28
Winter	10	14	OTB	T90	270	1600	44	8	55	C	1	0	0	1	0	1	1	1	1	1	23	0	591	24.625	28
Winter	10	14	OTB	T90	270	1600	44	8	66	C	0	0	0	0	0	0	1	1	0	1	22	0	591	24.625	28
Winter	10	14	OTB	T90	270	1600	44	8	45	B	0	0	0	0	0	0	1	1	1	1	23	0	687	28	28
